# Supplementary material for: Evolutionary Responses of a Reef-building Coral to Climate Change at the End of the Last Glacial Maximum
Source: Mol Biol Evol. 2022 Oct 11;39(10):msac201. doi: 10.1093/molbev/msac201 (PMC9578555; doi:10.1093/molbev/msac201)
Supplement: msac201_Supplementary_Data [file msac201_supplementary_data.zip › Supplementary tables.xlsx]

## Sheet: Table S1
Table S1. Sample information and sequencing data
Number	Organism	Tissue	Sample ID	Location ID	Location name	Region of origin	Habitat	Batch 1 yield bases (Mb)	Batch 2 yield bases (Mb)	Total yield bases (Mb)
1	Acropora digitifera	Muscle	AI_1_001	AI	Adele Island	Inshore	Intertidal	11435	0	11435
2	Acropora digitifera	Muscle	AI_1_008	AI	Adele Island	Inshore	Intertidal	8600	2093	10693
3	Acropora digitifera	Muscle	AI_1_021	AI	Adele Island	Inshore	Intertidal	22350	0	22350
4	Acropora digitifera	Muscle	AI_1_022	AI	Adele Island	Inshore	Intertidal	27936	0	27936
5	Acropora digitifera	Muscle	AI_1_023	AI	Adele Island	Inshore	Intertidal	11545	0	11545
6	Acropora digitifera	Muscle	AI_1_025	AI	Adele Island	Inshore	Intertidal	9781	0	9781
7	Acropora digitifera	Muscle	AI_2_036	AI	Adele Island	Inshore	Intertidal	12936	0	12936
8	Acropora digitifera	Muscle	AI_2_041	AI	Adele Island	Inshore	Intertidal	12362	0	12362
9	Acropora digitifera	Muscle	AI_2_043	AI	Adele Island	Inshore	Intertidal	14622	0	14622
10	Acropora digitifera	Muscle	AI_2_136	AI	Adele Island	Inshore	Intertidal	7215	3740	10955
11	Acropora digitifera	Muscle	AI_2_151	AI	Adele Island	Inshore	Intertidal	14137	0	14137
12	Acropora digitifera	Muscle	AI_3_047	AI	Adele Island	Inshore	Intertidal	13867	0	13867
13	Acropora digitifera	Muscle	AI_3_060	AI	Adele Island	Inshore	Intertidal	17243	0	17243
14	Acropora digitifera	Muscle	AI_3_063	AI	Adele Island	Inshore	Intertidal	18534	0	18534
15	Acropora digitifera	Muscle	AI_3_071	AI	Adele Island	Inshore	Intertidal	10905	0	10905
16	Acropora digitifera	Muscle	AR_125_374	AR	Ashmore Reef	Offshore North	Subtidal	7823	3590	11413
17	Acropora digitifera	Muscle	AR_125_377	AR	Ashmore Reef	Offshore North	Subtidal	14274	0	14274
18	Acropora digitifera	Muscle	AR_125_385	AR	Ashmore Reef	Offshore North	Subtidal	9015	0	9015
19	Acropora digitifera	Muscle	AR_125_388	AR	Ashmore Reef	Offshore North	Subtidal	15577	0	15577
20	Acropora digitifera	Muscle	AR_125_392	AR	Ashmore Reef	Offshore North	Subtidal	7929	3094	11023
21	Acropora digitifera	Muscle	AR_128_316	AR	Ashmore Reef	Offshore North	Subtidal	4042	2234	6276
22	Acropora digitifera	Muscle	AR_128_318	AR	Ashmore Reef	Offshore North	Subtidal	10527	0	10527
23	Acropora digitifera	Muscle	AR_128_326	AR	Ashmore Reef	Offshore North	Subtidal	8745	2471	11216
24	Acropora digitifera	Muscle	AR_128_328	AR	Ashmore Reef	Offshore North	Subtidal	3442	4965	8407
25	Acropora digitifera	Muscle	AR_128_336	AR	Ashmore Reef	Offshore North	Subtidal	5308	5401	10709
26	Acropora digitifera	Muscle	AR_132_154	AR	Ashmore Reef	Offshore North	Subtidal	7456	4039	11495
27	Acropora digitifera	Muscle	AR_132_162	AR	Ashmore Reef	Offshore North	Subtidal	10512	0	10512
28	Acropora digitifera	Muscle	AR_132_170	AR	Ashmore Reef	Offshore North	Subtidal	5299	5123	10422
29	Acropora digitifera	Muscle	AR_132_173	AR	Ashmore Reef	Offshore North	Subtidal	10334	0	10334
30	Acropora digitifera	Muscle	AR_132_178	AR	Ashmore Reef	Offshore North	Subtidal	5507	5424	10931
31	Acropora digitifera	Muscle	AR_133_341	AR	Ashmore Reef	Offshore North	Subtidal	11756	0	11756
32	Acropora digitifera	Muscle	AR_133_343	AR	Ashmore Reef	Offshore North	Subtidal	7936	3068	11004
33	Acropora digitifera	Muscle	AR_133_346	AR	Ashmore Reef	Offshore North	Subtidal	8145	2717	10862
34	Acropora digitifera	Muscle	AR_133_354	AR	Ashmore Reef	Offshore North	Subtidal	3040	3792	6832
35	Acropora digitifera	Muscle	AR_133_357	AR	Ashmore Reef	Offshore North	Subtidal	12206	0	12206
36	Acropora digitifera	Muscle	BR_4_077	BR	Beagle Reef	Inshore	Intertidal	5635	1911	7546
37	Acropora digitifera	Muscle	BR_4_078	BR	Beagle Reef	Inshore	Intertidal	9204	0	9204
38	Acropora digitifera	Muscle	BR_4_081	BR	Beagle Reef	Inshore	Intertidal	9561	0	9561
39	Acropora digitifera	Muscle	BR_4_082	BR	Beagle Reef	Inshore	Intertidal	10763	0	10763
40	Acropora digitifera	Muscle	BR_4_087	BR	Beagle Reef	Inshore	Intertidal	12028	0	12028
41	Acropora digitifera	Muscle	BR_4_088	BR	Beagle Reef	Inshore	Intertidal	5085	2000	7085
42	Acropora digitifera	Muscle	BR_4_091	BR	Beagle Reef	Inshore	Intertidal	32515	0	32515
43	Acropora digitifera	Muscle	BR_4_100	BR	Beagle Reef	Inshore	Intertidal	13814	0	13814
44	Acropora digitifera	Muscle	BR_5_112	BR	Beagle Reef	Inshore	Intertidal	13715	0	13715
45	Acropora digitifera	Muscle	BR_5_114	BR	Beagle Reef	Inshore	Intertidal	19638	0	19638
46	Acropora digitifera	Muscle	BR_5_121	BR	Beagle Reef	Inshore	Intertidal	9755	0	9755	Mislabelled Sample likely from Rowley Shoals. See Supplementary Information for details
47	Acropora digitifera	Muscle	BR_5_123	BR	Beagle Reef	Inshore	Intertidal	9379	0	9379
48	Acropora digitifera	Muscle	BR_5_124	BR	Beagle Reef	Inshore	Intertidal	9032	0	9032
49	Acropora digitifera	Muscle	BR_5_129	BR	Beagle Reef	Inshore	Intertidal	10153	0	10153
50	Acropora digitifera	Muscle	BR_5_133	BR	Beagle Reef	Inshore	Intertidal	18762	0	18762
51	Acropora digitifera	Muscle	RS1_2_417	RS1	Rowley Shoals	Offshore South	Subtidal	8488	2676	11164
52	Acropora digitifera	Muscle	RS1_2_422	RS1	Rowley Shoals	Offshore South	Subtidal	4692	2201	6893
53	Acropora digitifera	Muscle	RS1_M11_820	RS1	Rowley Shoals	Offshore South	Subtidal	6528	4624	11152
54	Acropora digitifera	Muscle	RS1_M11_840	RS1	Rowley Shoals	Offshore South	Subtidal	4284	2006	6290
55	Acropora digitifera	Muscle	RS1_M12_808	RS1	Rowley Shoals	Offshore South	Subtidal	8127	3242	11369
56	Acropora digitifera	Muscle	RS1_M12_817	RS1	Rowley Shoals	Offshore South	Subtidal	9921	0	9921
57	Acropora digitifera	Muscle	RS1_S_314	RS1	Rowley Shoals	Offshore South	Subtidal	13162	0	13162
58	Acropora digitifera	Muscle	RS1_S_321	RS1	Rowley Shoals	Offshore South	Subtidal	4263	4512	8775
59	Acropora digitifera	Muscle	RS2_2_256	RS2	Rowley Shoals	Offshore South	Subtidal	10402	0	10402
60	Acropora digitifera	Muscle	RS2_C11_769	RS2	Rowley Shoals	Offshore South	Subtidal	8000	3737	11737
61	Acropora digitifera	Muscle	RS2_C11_784	RS2	Rowley Shoals	Offshore South	Subtidal	22064	0	22064
62	Acropora digitifera	Muscle	RS2_C13_704	RS2	Rowley Shoals	Offshore South	Subtidal	8693	2854	11547
63	Acropora digitifera	Muscle	RS2_C13_706	RS2	Rowley Shoals	Offshore South	Subtidal	17710	0	17710
64	Acropora digitifera	Muscle	RS2_C13_721	RS2	Rowley Shoals	Offshore South	Subtidal	19524	0	19524
65	Acropora digitifera	Muscle	RS2_C20_283	RS2	Rowley Shoals	Offshore South	Subtidal	4004	4679	8683
66	Acropora digitifera	Muscle	RS2_S_734	RS2	Rowley Shoals	Offshore South	Subtidal	12496	0	12496
67	Acropora digitifera	Muscle	RS2_S_737	RS2	Rowley Shoals	Offshore South	Subtidal	5669	5584	11253
68	Acropora digitifera	Muscle	RS3_1_184	RS3	Rowley Shoals	Offshore South	Subtidal	8032	5406	13438
69	Acropora digitifera	Muscle	RS3_1_185	RS3	Rowley Shoals	Offshore South	Subtidal	9434	0	9434
70	Acropora digitifera	Muscle	RS3_1_191	RS3	Rowley Shoals	Offshore South	Subtidal	7351	4262	11613
71	Acropora digitifera	Muscle	RS3_1_207	RS3	Rowley Shoals	Offshore South	Subtidal	6020	5452	11472
72	Acropora digitifera	Muscle	RS3_S_215	RS3	Rowley Shoals	Offshore South	Subtidal	4199	5556	9755
73	Acropora digitifera	Muscle	RS3_S_232	RS3	Rowley Shoals	Offshore South	Subtidal	6849	4430	11279
74	Acropora digitifera	Muscle	RS3_S_246	RS3	Rowley Shoals	Offshore South	Subtidal	4018	4944	8962
75	Acropora digitifera	Muscle	RS3_S_250	RS3	Rowley Shoals	Offshore South	Subtidal	0	4840	4840

## Sheet: Table S2
Table S2. Statistics of mapping details in every sample
Sample ID	Region	Mapping rate (%)	Mean mapping depth (X)	Mean genome coverage (%)
AI_1_001	Inshore	97.667	18.767	79.9086
AI_1_008	Inshore	97.5663	18.0059	80.6367
AI_1_021	Inshore	96.8774	37.4088	81.7673
AI_1_022	Inshore	97.1598	46.1372	82.7719
AI_1_023	Inshore	96.9446	19.1284	80.0448
AI_1_025	Inshore	95.2865	15.6681	79.0126
AI_2_036	Inshore	97.1875	21.2888	80.748
AI_2_041	Inshore	97.392	20.7414	78.887
AI_2_043	Inshore	97.37	24.1265	80.1577
AI_2_136	Inshore	97.2602	18.1134	78.6608
AI_2_151	Inshore	97.292	23.8681	80.0672
AI_3_047	Inshore	97.1889	22.9458	80.7396
AI_3_060	Inshore	97.2106	27.9335	81.0258
AI_3_063	Inshore	96.9327	30.8165	81.5865
AI_3_071	Inshore	96.5805	18.0634	80.2155
AR_125_374	North Offshore	96.2671	19.1143	80.621
AR_125_377	North Offshore	96.0844	18.4833	79.6248
AR_125_385	North Offshore	96.5558	15.2367	80.0658
AR_125_388	North Offshore	95.6461	25.3342	80.7912
AR_125_392	North Offshore	96.7675	18.2558	80.2535
AR_128_316	North Offshore	97.2345	10.6092	77.9976
AR_128_318	North Offshore	97.451	17.1658	81.1278
AR_128_326	North Offshore	97.0968	18.3382	80.6839
AR_128_328	North Offshore	97.0342	14.0948	78.7735
AR_128_336	North Offshore	97.5705	18.1497	80.6112
AR_132_154	North Offshore	97.7245	18.604	80.8161
AR_132_162	North Offshore	96.7145	17.249	80.7276
AR_132_170	North Offshore	96.2782	17.3841	80.9814
AR_132_173	North Offshore	94.5964	16.7082	79.9742
AR_132_178	North Offshore	97.2215	17.9126	79.6959
AR_133_341	North Offshore	97.4625	19.1389	80.3
AR_133_343	North Offshore	96.7202	18.1039	79.6853
AR_133_346	North Offshore	97.1972	17.8346	80.6063
AR_133_354	North Offshore	94.5335	10.8081	77.7241
AR_133_357	North Offshore	96.6271	19.7094	80.9668
BR_4_077	Inshore	96.5332	12.6375	78.8472
BR_4_078	Inshore	96.8139	14.8375	79.0636
BR_4_081	Inshore	97.0307	14.9443	78.8832
BR_4_082	Inshore	96.3477	16.9979	79.2331
BR_4_087	Inshore	96.5735	19.2456	79.5317
BR_4_088	Inshore	96.4051	11.2645	77.7871
BR_4_091	Inshore	96.0758	50.7723	82.4786
BR_4_100	Inshore	96.6591	16.8471	78.939
BR_5_112	Inshore	95.7586	21.1135	79.5947
BR_5_114	Inshore	96.3534	31.1526	81.4621
BR_5_121	Inshore	97.8185	15.9565	79.476
BR_5_123	Inshore	96.059	15.1076	78.307
BR_5_124	Inshore	96.9857	14.4222	78.3393
BR_5_129	Inshore	97.0632	15.8443	78.3735
BR_5_133	Inshore	96.6321	29.7212	81.5405
RS1_2_417	South Offshore	97.6006	18.011	80.3992
RS1_2_422	South Offshore	94.5774	10.7027	77.4673
RS1_M11_820	South Offshore	95.8864	17.7237	79.3977
RS1_M11_840	South Offshore	97.8422	10.2712	77.5402
RS1_M12_808	South Offshore	97.3633	17.8852	79.3585
RS1_M12_817	South Offshore	97.6437	15.6575	78.6076
RS1_S_314	South Offshore	95.5671	20.7789	80.4785
RS1_S_321	South Offshore	97.5365	14.5372	78.7326
RS2_2_256	South Offshore	97.6359	17.0098	79.9751
RS2_C11_769	South Offshore	97.4031	19.0801	80.953
RS2_C11_784	South Offshore	97.5892	34.7292	81.9515
RS2_C13_704	South Offshore	94.6454	18.1133	80.0885
RS2_C13_706	South Offshore	97.5623	28.2356	81.3233
RS2_C13_721	South Offshore	97.5496	30.4572	81.3891
RS2_C20_283	South Offshore	97.6171	13.9093	77.7149
RS2_S_734	South Offshore	97.0893	20.0681	79.8442
RS2_S_737	South Offshore	96.7284	18.1349	80.2624
RS3_1_184	South Offshore	97.1275	17.4356	80.3201
RS3_1_185	South Offshore	97.2257	15.3292	79.5429
RS3_1_191	South Offshore	97.6529	18.9383	79.886
RS3_1_207	South Offshore	96.4095	18.9445	80.5537
RS3_S_215	South Offshore	96.9705	15.8139	79.3647
RS3_S_232	South Offshore	95.7579	17.8288	80.1138
RS3_S_246	South Offshore	92.4953	14.2577	78.4316
RS3_S_250	South Offshore	96.9054	8.03865	75.3388
Average	-	96.7492	19.52	79.8553

## Sheet: Table S3
Table S3A. Summary of genetics statistics of three populations in northwestern Australia
	Sample size	Inshore (Fst)	North Offshore (Fst)	South Offshore (Fst)	Nucleotide diversity (Pi)	sd. Pi	Tajima's D	sd. Tajima's D	Unique SNP count
Inshore	29	-	0.055933	0.058331	0.00308129	0.00241802	-0.662483	0.77323	1235530
North Offshore	20	0.022377	-	0.035717	0.00317823	0.00245077	-1.01213	0.69353	1425395
South Offshore	25	0.023734	0.006928	-	0.00305434	0.00239017	-0.980157	0.704169	1511531
Overall	74	-	-	-	0.00311	0.0242	-0.899	0.735	9656554
Mean Fst values are presented in the bottom left and standard deviations are shown in the top right of the matrix.

## Sheet: Table S4
Table S4. Genomic regions corresponding to putative selective sweeps inferred by extended haplotype homozygosity statistics
Scaffold	Start	End	Population	Fraction with z-score > 2	stats	max_ihs_pos	max_ihs	max_xpehh_pos	max_xpehh	max_xpnsl_pos	max_xpnsl	Gene names in this window	Gene ids in this window
BLFC01000007	450000	500001	North Offshore	0.255102	xpehh;xpnsl	485984	2.9222	486419	6.45251	485791	5.13275	Ankyrin-3 (ANK-3) (Ankyrin-G);FAS1 domain-containing protein SELMODRAFT_448915;General negative regulator of transcription subunit 5;General negative regulator of transcription subunit 3	adig_s0063.g11;adig_s0063.g12;adig_s0063.g14;adig_s0063.g13
BLFC01000008	1150000	1200001	Inshore	0.376238	ihs	1151860	2.96154	1150520	3.38807	1150520	3.41195	Titin homolog (EC 2.7.11.1)	adig_s0073.g90
BLFC01000008	2050000	2100001	Inshore	0.387699	xpehh;xpnsl	2062023	3.47442	2065705	5.67936	2058926	5.87126	CUB and peptidase domain-containing protein 1 (Fragment);BarH-like 1 homeobox protein;Homeobox protein Dlx4a (DLX-8) (Distal-less homeobox protein 4a);D-inositol 3-phosphate glycosyltransferase (EC 2.4.1.250) (N-acetylglucosamine-inositol-phosphate N-acetylglucosaminyltransferase) (GlcNAc-Ins-P N-acetylglucosaminyltransferase);Golgin subfamily A member 4 (tGolgin-1)	adig_s0073.g153;adig_s0073.g154;adig_s0073.g155;adig_s0073.g156;adig_s0073.g158
BLFC01000016	1050000	1100001	Inshore	0.212598	xpehh	1097707	1.42546	1099364	4.30497	1097707	3.22342	Schlafen family member 13 (EC 3.1.-.-) (Schlafen-13) (hSLFN13);Protein SLFN14 [Cleaved into: C-terminally truncated SLFN14 endoribonuclease (EC 3.1.-.-) (Schlafen family member 14)];Myosin-2 essential light chain (Myosin II essential light chain) (Non-muscle myosin essential light chain)	adig_s0011.g61;adig_s0011.g62;adig_s0011.g63
BLFC01000016	1250000	1350001	North Offshore	0.271111	ihs;xpnsl	1289824	3.74958	1347301	4.86855	1347301	4.75458	Lipase ZK262.3 (EC 3.1.1.-);GTP-binding protein RHO1;Solute carrier family 15 member 2 (Peptide transporter 2) (PEPT2);Mitochondrial pyruvate carrier 1 (Apoptosis-regulating basic protein) (Brain protein 44-like protein);Dephospho-CoA kinase (EC 2.7.1.24) (Dephosphocoenzyme A kinase);E3 ubiquitin-protein ligase DZIP3 (EC 2.3.2.27) (DAZ-interacting protein 3) (RING-type E3 ubiquitin transferase DZ…	adig_s0011.g83;adig_s0011.g84;adig_s0011.g85;adig_s0011.g86;adig_s0011.g87;adig_s0011.g88;adig_s0011.g89;adig_s0011.g90;adig_s0011.g91;adig_s0011.g92
BLFC01000016	3200000	3250001	North Offshore	0.377358	ihs	3217995	4.5374	3244203	2.47276	3245051	2.43118	Bromodomain and WD repeat-containing protein 1 (WD repeat-containing protein 9);Dehydrodolichyl diphosphate synthase complex subunit DHDDS (EC 2.5.1.87) (Cis-isoprenyltransferase) (CIT) (Cis-IPTase) (Cis-prenyltransferase subunit hCIT) (Epididymis tissue protein Li 189m);E3 ubiquitin-protein ligase TRIM71 (EC 2.3.2.27) (Protein lin-41 homolog) (RING-type E3 ubiquitin transferase TRIM71) (Triparti…	adig_s0011.g235;adig_s0011.g236;adig_s0011.g237;adig_s0011.g238
BLFC01000039	100000	150001	Inshore	0.712259	xpehh;xpnsl	149931	2.68655	143662	7.71652	141029	5.68318	Septin-8;Lipopolysaccharide-responsive and beige-like anchor protein (Beige-like protein)	adig_s0146.g9;adig_s0146.g10
BLFC01000047	750000	800001	South Offshore	0.211045	xpehh;xpnsl	799313	1.47046	787775	4.20586	789212	3.96488	NA	NA
BLFC01000047	950000	1000001	North Offshore	0.365759	xpehh	992059	1.8728	991844	3.53235	990754	3.43012	Sacsin (DnaJ homolog subfamily C member 29) (DNAJC29);FH2 domain-containing protein 1 (Inverted formin-1);Exodeoxyribonuclease 7 large subunit (EC 3.1.11.6) (Exodeoxyribonuclease VII large subunit) (Exonuclease VII large subunit)	adig_s0061.g32;adig_s0061.g33;adig_s0061.g34;adig_s0061.g35;adig_s0061.g36;adig_s0061.g37
BLFC01000047	1150000	1300001	North Offshore	0.750877	xpnsl;ihs;xpehh	1235776	4.82621	1215552	5.59139	1206578	5.5565	Aspartate--tRNA(Asp/Asn) ligase (EC 6.1.1.23) (Aspartyl-tRNA synthetase) (AspRS) (Non-discriminating aspartyl-tRNA synthetase) (ND-AspRS);Adenosine receptor A2a;Tetratricopeptide repeat protein 28 (TPR repeat protein 28);Malonate-semialdehyde dehydrogenase (MSA dehydrogenase) (EC 1.2.1.-) (Methylmalonate-semialdehyde dehydrogenase) (MMSA dehydrogenase) (MSDH) (EC 1.2.1.27);Phosphoenolpyruvate car…	adig_s0061.g51;adig_s0061.g52;adig_s0061.g53;adig_s0061.g54;adig_s0061.g55;adig_s0061.g56
BLFC01000051	400000	450001	South Offshore	0.176904	xpehh	406817	1.55161	414813	5.05569	416704	3.38618	Laccase-4 (EC 1.10.3.2) (Benzenediol:oxygen oxidoreductase 4) (Diphenol oxidase 4) (Urishiol oxidase 4);Putative uncharacterized transposon-derived protein F52C9.6	adig_s0009.g18;adig_s0009.g19
BLFC01000051	600000	650001	Inshore	0.378151	ihs	606419	4.8272	620726	3.01434	620976	3.15953	Solute carrier family 35 member F5;Ectonucleotide pyrophosphatase/phosphodiesterase family member 5 (E-NPP 5) (NPP-5) (EC 3.1.-.-);UPF0276 protein NGO1946	adig_s0009.g24;adig_s0009.g25;adig_s0009.g26
BLFC01000051	2800000	2850001	North Offshore	0.541667	xpehh	2807752	0.835428	2823848	3.76386	2807752	2.87626	NA;Nucleoid-associated protein PM0205;Polysialic acid transport protein KpsD	adig_s0009.g158;adig_s0009.g159;adig_s0009.g160
BLFC01000051	3050000	3100001	North Offshore	0.447368	xpehh;xpnsl	3088178	1.77114	3088034	4.75509	3091277	4.20267	Enteropeptidase (EC 3.4.21.9) (Enterokinase) (Serine protease 7) (Transmembrane protease serine 15) [Cleaved into: Enteropeptidase non-catalytic heavy chain; Enteropeptidase catalytic light chain]	adig_s0009.g162
BLFC01000051	3400000	3500001	North Offshore	0.263889	xpnsl;xpehh	3467077	2.02659	3463665	4.93851	3463665	4.9018	Pol polyprotein [Cleaved into: Protease (EC 3.4.23.-) (Retropepsin); Reverse transcriptase/ribonuclease H (RT) (EC 2.7.7.49) (EC 3.1.26.13) (Exoribonuclease H) (EC 3.1.13.2); Deoxyuridine 5'-triphosphate nucleotidohydrolase (dUTPase) (EC 3.6.1.23); Integrase (IN) (EC 2.7.7.-) (EC 3.1.-.-)];NA;THAP domain-containing protein 1	adig_s0009.g171;adig_s0009.g172;adig_s0009.g173
BLFC01000051	3550000	3600001	Inshore	0.117371	xpehh	3556299	1.22063	3555441	4.47151	3558277	3.44029	Vitellogenin [Cleaved into: Vitellin light chain (VL); Vitellin light chain rare isoform; Vitellin heavy chain rare isoform; Vitellin heavy chain (VH)]	adig_s0009.g174
BLFC01000055	150000	250001	South Offshore	0.325918	ihs;xpehh	152730	3.88979	221955	3.50319	241336	3.61245	ZP domain-containing protein;CBL-interacting protein kinase 9 (EC 2.7.11.1) (OsCIPK09);Integrin beta-like protein A (109 gene 1 protein);Oncoprotein-induced transcript 3 protein (Liver-specific zona pellucida domain-containing protein)	adig_s0084.g11;adig_s0084.g12;adig_s0084.g13;adig_s0084.g14;adig_s0084.g15
BLFC01000056	950000	1000001	North Offshore	0.541855	xpehh;xpnsl	988793	1.80121	986554	3.92168	982428	4.4323	Retrovirus-related Pol polyprotein from transposon 412 [Includes: Protease (EC 3.4.23.-); Reverse transcriptase (EC 2.7.7.49); Endonuclease];Deoxyuridine 5'-triphosphate nucleotidohydrolase (dUTPase) (EC 3.6.1.23) (dUTP pyrophosphatase);ATP-sensitive inward rectifier potassium channel 1 (ATP-regulated potassium channel ROM-K) (Inward rectifier K(+) channel Kir1.1) (Potassium channel, inwardly rec…	adig_s0099.g28;adig_s0099.g29;adig_s0099.g30;adig_s0099.g31;adig_s0099.g32
BLFC01000056	1050000	1100001	South Offshore	0.278251	xpehh;xpnsl	1062999	1.53132	1079244	4.29211	1071582	3.97007	Zinc transporter 6-A (ZnT-6-A) (Solute carrier family 30 member 6-A);Zinc transporter 6 (ZnT-6) (Solute carrier family 30 member 6)	adig_s0099.g34;adig_s0099.g35
BLFC01000057	650000	700001	North Offshore	0.260901	xpehh;xpnsl	675906	2.28721	694903	3.81337	694903	4.30612	Cysteine-rich protein 2-binding protein (CSRP2-binding protein) (ADA2A-containing complex subunit 2) (ATAC2) (CRP2-binding partner) (CRP2BP) (Lysine acetyltransferase 14);Tyrosine-protein kinase ZAP-70 (EC 2.7.10.2) (70 kDa zeta-chain associated protein) (Syk-related tyrosine kinase);G-protein-signaling modulator 2 (Pins homolog);Spermatogenesis-associated protein 1 (Sperm-specific protein SP-2);…	adig_s0068.g34;adig_s0068.g35;adig_s0068.g36;adig_s0068.g37;adig_s0068.g38;adig_s0068.g39;adig_s0068.g40
BLFC01000057	650000	700001	South Offshore	0.300929	xpnsl	672986	2.6359	687484	3.81246	687634	4.72187	Cysteine-rich protein 2-binding protein (CSRP2-binding protein) (ADA2A-containing complex subunit 2) (ATAC2) (CRP2-binding partner) (CRP2BP) (Lysine acetyltransferase 14);Tyrosine-protein kinase ZAP-70 (EC 2.7.10.2) (70 kDa zeta-chain associated protein) (Syk-related tyrosine kinase);G-protein-signaling modulator 2 (Pins homolog);Spermatogenesis-associated protein 1 (Sperm-specific protein SP-2);…	adig_s0068.g34;adig_s0068.g35;adig_s0068.g36;adig_s0068.g37;adig_s0068.g38;adig_s0068.g39;adig_s0068.g40
BLFC01000074	100000	250001	Inshore	0.433003	ihs;xpehh;xpnsl	228082	3.45896	134031	5.74859	130412	4.93609	Urocanate hydratase (Urocanase) (EC 4.2.1.49) (Imidazolonepropionate hydrolase);Histidine ammonia-lyase (Histidase) (EC 4.3.1.3);Dipeptidyl peptidase 1 (EC 3.4.14.1) (Cathepsin C) (Cathepsin J) (Dipeptidyl peptidase I) (DPP-I) (DPPI) (Dipeptidyl transferase) [Cleaved into: Dipeptidyl peptidase 1 exclusion domain chain (Dipeptidyl peptidase I exclusion domain chain); Dipeptidyl peptidase 1 heavy c…	adig_s0057.g5;adig_s0057.g6;adig_s0057.g7;adig_s0057.g8;adig_s0057.g9;adig_s0057.g10;adig_s0057.g11;adig_s0057.g12;adig_s0057.g13;adig_s0057.g14;adig_s0057.g15;adig_s0057.g16;adig_s0057.g17
BLFC01000074	1200000	1250001	South Offshore	0.258	xpehh	1204568	2.4704	1231872	4.4708	1231775	3.11235	Glutathione S-transferase 1 (EC 2.5.1.18) (GST class-sigma);Glutathione S-transferase (EC 2.5.1.18);RNA-directed RNA polymerase L (Protein L) (Large structural protein) (Replicase) (Transcriptase) [Includes: RNA-directed RNA polymerase (EC 2.7.7.48); GTP phosphohydrolase (EC 3.6.1.-); GDP polyribonucleotidyltransferase (EC 2.7.7.88) (PRNTase); mRNA cap methyltransferase (EC 2.1.1.375) (mRNA (guan…	adig_s0057.g31;adig_s0057.g32;adig_s0057.g33;adig_s0057.g34;adig_s0057.g35
BLFC01000082	550000	600001	Inshore	0.637795	ihs	586389	1.06654	573504	-0.144667	573504	-0.0622397	Adhesion G protein-coupled receptor A2 (G-protein coupled receptor 124)	adig_s0168.g24
BLFC01000089	100000	200001	North Offshore	0.283555	xpehh;xpnsl	132329	2.32552	182867	6.0017	182867	6.12764	NA	NA
BLFC01000089	100000	200001	South Offshore	0.181481	xpnsl	133800	3.72487	160740	5.33381	159890	4.46437	NA	NA
BLFC01000100	800000	850001	North Offshore	0.664419	xpehh;xpnsl	815192	3.05109	816730	4.65824	815371	5.07494	Beta-2 adrenergic receptor (Beta-2 adrenoreceptor) (Beta-2 adrenoceptor);Arrestin domain-containing protein 2;Probable ribosome biogenesis protein RLP24 (Ribosomal L24 domain-containing protein 1) (Ribosomal protein L24-like)	adig_s0008.g33;adig_s0008.g34;adig_s0008.g35;adig_s0008.g36
BLFC01000100	1550000	1700001	North Offshore	0.438408	ihs	1692875	3.60842	1688459	3.575	1687772	3.08233	Uncharacterized protein K02A2.6;RNA-directed DNA polymerase from mobile element jockey (EC 2.7.7.49) (Reverse transcriptase);Nonribosomal peptide synthetase 6 (NPRS 6) (EC 6.3.2.-) (Extracellular siderophore synthetase);Ubiquitin-conjugating enzyme E2 6 (EC 2.3.2.23) (E2 ubiquitin-conjugating enzyme 6) (Ubiquitin carrier protein UBC6) (Ubiquitin-protein ligase UBC6);Multiple C2 and transmembrane …	adig_s0008.g75;adig_s0008.g76;adig_s0008.g77;adig_s0008.g78;adig_s0008.g79;adig_s0008.g81
BLFC01000100	2200000	2250001	North Offshore	0.374359	xpehh	2218945	1.5817	2218899	4.66895	2217153	3.59818	Probable trehalose-phosphate phosphatase E (AtTPPE) (EC 3.1.3.12) (Trehalose 6-phosphate phosphatase);Uncharacterized protein K02A2.6	adig_s0008.g101;adig_s0008.g102
BLFC01000100	3250000	3350001	South Offshore	0.399833	ihs;xpehh	3256583	5.37928	3255914	5.41373	3315158	3.57557	Titin homolog (EC 2.7.11.1);F-box protein At1g67340;Fructan beta-fructosidase (EC 3.2.1.80) (Exo-beta-D-fructosidase) (Fructanase);Kinase suppressor of Ras 2 (hKSR2) (EC 2.7.11.1);Sorting nexin-27;CREB-regulated transcription coactivator 1 (Mucoepidermoid carcinoma translocated protein 1 homolog) (Transducer of regulated cAMP response element-binding protein 1) (TORC-1) (Transducer of CREB protei…	adig_s0008.g145;adig_s0008.g147;adig_s0008.g148;adig_s0008.g149;adig_s0008.g150;adig_s0008.g151
BLFC01000106	450000	500001	South Offshore	0.138816	xpnsl	490683	3.07135	461759	3.8686	462428	4.58558	Actin-related protein 2/3 complex subunit 4;Furin (EC 3.4.21.75) (Dibasic-processing enzyme) (Paired basic amino acid residue-cleaving enzyme) (PACE) (Trans Golgi network protease furin);Doublecortin domain-containing protein 2	adig_s0132.g35;adig_s0132.g36;adig_s0132.g37
BLFC01000123	850000	900001	Inshore	0.457392	xpehh;xpnsl	865610	2.79269	865926	5.52992	873566	4.6371	Zinc finger protein 519;Cytochrome b-c1 complex subunit 7 (Complex III subunit 7) (Complex III subunit VII) (Ubiquinol-cytochrome c reductase complex 14 kDa protein);Ras-related protein Rab-38;Growth/differentiation factor 5 (GDF-5) (Bone morphogenetic protein 14) (BMP-14) (Cartilage-derived morphogenetic protein 1) (CDMP-1) (Lipopolysaccharide-associated protein 4) (LAP-4) (LPS-associated protei…	adig_s0039.g83;adig_s0039.g84;adig_s0039.g85;adig_s0039.g86
BLFC01000123	1650000	1750001	South Offshore	0.361209	ihs	1687211	3.83822	1703307	3.72396	1717376	4.25608	Cadherin-4;Probable glycosyltransferase STELLO2 (EC 2.4.-.-);E3 SUMO-protein ligase NSE2 (EC 2.3.2.-) (E3 SUMO-protein transferase NSE2) (MMS21 homolog) (Non-structural maintenance of chromosomes element 2 homolog) (Non-SMC element 2 homolog);E3 ubiquitin-protein ligase RNF217 (EC 2.3.2.31) (IBR domain-containing protein 1) (Opposite STL) (RING finger protein 217);Protein FAM8A1 (Autosomal highly…	adig_s0039.g130;adig_s0039.g132;adig_s0039.g133;adig_s0039.g134;adig_s0039.g135;adig_s0039.g137;adig_s0039.g138;adig_s0039.g139;adig_s0039.g140;adig_s0039.g141;adig_s0039.g142;adig_s0039.g143;adig_s0039.g144
BLFC01000124	650000	700001	South Offshore	0.456722	ihs	688072	4.95745	668198	2.60297	681715	3.00201	Fucolectin-6;Transcription initiation factor IIB (EC 2.3.1.48) (General transcription factor TFIIB);Probable 3-beta-hydroxysteroid-Delta(8),Delta(7)-isomerase (EC 5.3.3.5) (Cholestenol Delta-isomerase) (Delta(8)-Delta(7) sterol isomerase) (D8-D7 sterol isomerase) (Emopamil-binding protein homolog);Palmitoyltransferase ZDHHC17 (EC 2.3.1.225) (Acyltransferase ZDHHC17) (EC 2.3.1.-) (DHHC domain-cont…	adig_s0098.g54;adig_s0098.g55;adig_s0098.g56;adig_s0098.g57;adig_s0098.g58;adig_s0098.g59;adig_s0098.g60
BLFC01000125	1600000	1650001	North Offshore	0.419821	ihs;xpehh;xpnsl	1606552	3.95282	1608481	3.96101	1604574	4.22175	Sodium/calcium exchanger NCL (Na(+)/Ca(2+)-exchange protein NCL) (Protein NCX-like) (AtNCL);Cell division protein ZipA	adig_s0010.g97;adig_s0010.g98
BLFC01000125	2250000	2300001	North Offshore	0.243499	xpnsl	2280625	0.665246	2258881	3.85412	2258881	4.18321	Uncharacterized protein K02A2.6;E3 ubiquitin-protein ligase PDZRN3 (EC 2.3.2.27) (PDZ domain-containing RING finger protein 3) (RING-type E3 ubiquitin transferase PDZRN3) (Semaphorin cytoplasmic domain-associated protein 3) (Protein SEMACAP3)	adig_s0010.g121;adig_s0010.g122
BLFC01000137	350000	400001	North Offshore	0.428571	ihs	398739	-0.694641	384921	-0.326828	365527	0.141938	NA	NA
BLFC01000137	650000	850001	South Offshore	0.568234	ihs	839339	1.07665	819010	2.30764	848290	1.84379	DNA-directed RNA polymerase subunit beta (RNAP subunit beta) (EC 2.7.7.6) (RNA polymerase subunit beta) (Transcriptase subunit beta);von Willebrand factor (vWF) (Fragment);Protein ALP1-like (EC 3.1.-.-);Transcription factor Adf-1 (ADH distal factor 1);Zinc finger and SCAN domain-containing protein 22 (Krueppel-related zinc finger protein 2) (Protein HKR2) (Zinc finger protein 50);FERM and PDZ dom…	adig_s0108.g20;adig_s0108.g21;adig_s0108.g22;adig_s0108.g23;adig_s0108.g24;adig_s0108.g25;adig_s0108.g26;adig_s0108.g27;adig_s0108.g28;adig_s0108.g29
BLFC01000148	600000	800001	South Offshore	0.305266	xpehh;xpnsl;ihs	672565	3.32549	649622	5.34751	649622	5.30524	SET domain-containing protein 9 (EC 2.1.1.-);Exodeoxyribonuclease 7 large subunit (EC 3.1.11.6) (Exodeoxyribonuclease VII large subunit) (Exonuclease VII large subunit);KATNB1-like protein 1 (Katanin p80 subunit B-like 1);Calcyphosin-2 (Calcyphosine-2);Protein phosphatase 1A (EC 3.1.3.16) (Protein phosphatase 2C isoform alpha) (PP2C-alpha) (Protein phosphatase IA);Serine/threonine-protein kinase …	adig_s0149.g21;adig_s0149.g22;adig_s0149.g23;adig_s0149.g24;adig_s0149.g25;adig_s0149.g26;adig_s0149.g27;adig_s0149.g28;adig_s0149.g29;adig_s0149.g30;adig_s0149.g31
BLFC01000152	50000	100001	North Offshore	0.333333	ihs	62674	3.66933	61837	3.239	61979	3.53374	NACHT, LRR and PYD domains-containing protein 4 (Cancer/testis antigen 58) (CT58) (PAAD and NACHT-containing protein 2) (PAN2) (PYRIN and NACHT-containing protein 2) (PYRIN-containing APAF1-like protein 4) (PYPAF4) (Ribonuclease inhibitor 2);Leucine-rich repeat-containing protein 31;ZP domain-containing protein	adig_s0014.g4;adig_s0014.g5;adig_s0014.g6
BLFC01000152	2400000	2450001	South Offshore	0.429652	ihs	2445286	4.14004	2420695	2.39323	2421047	2.59693	Alpha-1,3-mannosyl-glycoprotein 4-beta-N-acetylglucosaminyltransferase C (EC 2.4.1.145) (N-acetylglucosaminyltransferase IV homolog) (hGnT-IV-H) (N-glycosyl-oligosaccharide-glycoprotein N-acetylglucosaminyltransferase IVc) (GlcNAc-T IVc) (GnT-IVc) (N-acetylglucosaminyltransferase IVc) (UDP-N-acetylglucosamine: alpha-1,3-D-mannoside beta-1,4-N-acetylglucosaminyltransferase IVc);Angiomotin;5-hydrox…	adig_s0014.g143;adig_s0014.g144;adig_s0014.g145;adig_s0014.g146;adig_s0014.g147;adig_s0014.g148;adig_s0014.g149
BLFC01000152	2450000	2500001	North Offshore	0.27027	xpnsl	2452017	2.34819	2451789	3.2204	2452017	3.89036	Presenilins-associated rhomboid-like protein, mitochondrial (EC 3.4.21.105) (Mitochondrial intramembrane cleaving protease PARL) [Cleaved into: P-beta (Pbeta)];Probable disease resistance protein At4g19530 (EC 3.2.2.6);Venom prothrombin activator pseutarin-C non-catalytic subunit (PCNS) (vPA) (Venom coagulation factor Va-like protein) [Cleaved into: Pseutarin-C non-catalytic subunit heavy chain; …	adig_s0014.g149;adig_s0014.g150;adig_s0014.g151
BLFC01000154	0	50001	South Offshore	0.271394	ihs	40458	3.42856	15062	3.63807	15062	3.97767	Aminopeptidase Ey (EC 3.4.11.20) (Aminopeptidase N);Neuropeptide FF receptor 2 (G-protein coupled receptor 74) (G-protein coupled receptor HLWAR77) (Neuropeptide G-protein coupled receptor);Galanin receptor 2b;Pyroglutamylated RF-amide peptide receptor (AQ27) (G-protein coupled receptor 103) (Orexigenic neuropeptide QRFP receptor) (SP9155);QRFP-like peptide receptor;Regulator of G-protein signali…	adig_s0150.g1;adig_s0150.g2;adig_s0150.g3;adig_s0150.g4;adig_s0150.g5;adig_s0150.g6
BLFC01000154	200000	250001	South Offshore	0.166018	xpnsl	218934	2.79022	210172	3.69583	210172	4.14854	Peroxidasin (EC 1.11.1.7)	adig_s0150.g20;adig_s0150.g21
BLFC01000154	250000	300001	Inshore	0.213505	xpehh;xpnsl	275363	3.05018	288245	8.52351	287600	7.56992	Peroxidasin (EC 1.11.1.7);DNA-directed RNA polymerase subunit beta'' (EC 2.7.7.6) (PEP) (Plastid-encoded RNA polymerase subunit beta'') (RNA polymerase subunit beta'');Chorion peroxidase (EC 1.11.1.7) (Peroxinectin-related protein) (Dpxt);Peroxidasin homolog (EC 1.11.1.7) (Melanoma-associated antigen MG50) (Vascular peroxidase 1) (p53-responsive gene 2 protein)	adig_s0150.g21;adig_s0150.g22;adig_s0150.g23;adig_s0150.g24;adig_s0150.g25
BLFC01000158	700000	750001	Inshore	0.804511	ihs	735929	3.26064	736084	2.45478	720890	0.711187	Bloom syndrome protein homolog (xBLM) (EC 3.6.4.12) (RecQ helicase homolog)	adig_s0103.g26
BLFC01000161	700000	750001	Inshore	0.157954	xpehh;xpnsl	735197	2.23937	733922	4.78477	733224	4.30954	Bifunctional arginine demethylase and lysyl-hydroxylase psr-1 (EC 1.14.11.-) (Phosphatidylserine receptor 1)	adig_s0021.g39
BLFC01000166	1100000	1150001	Inshore	0.427083	xpehh	1146780	1.17354	1149745	4.76495	1138874	3.30022	Inner membrane protein YccS;Phosphoinositide 3-kinase regulatory subunit 6 (Phosphoinositide 3-kinase gamma adapter protein of 87 kDa) (p84 PI3K adapter protein) (p84 PIKAP) (p87 PI3K adapter protein) (p87PIKAP);ATP synthase subunit beta (EC 7.1.2.2) (ATP synthase F1 sector subunit beta) (F-ATPase subunit beta)	adig_s0026.g37;adig_s0026.g40;adig_s0026.g41;adig_s0026.g42
BLFC01000172	1250000	1300001	Inshore	0.195065	xpnsl	1281540	3.13632	1285870	5.31027	1289973	5.47847	Probable rRNA-processing protein EBP2;Trimeric intracellular cation channel type 1B.1 (TRIC-1B.1) (TRIC-B1);Methionyl-tRNA formyltransferase (EC 2.1.2.9);Protein mab-21-like 2;Protein mab-21-like;Formate-dependent phosphoribosylglycinamide formyltransferase (EC 6.3.1.21) (5'-phosphoribosylglycinamide transformylase 2) (Formate-dependent GAR transformylase) (GAR transformylase 2) (GART 2) (Non-fol…	adig_s0078.g98;adig_s0078.g99;adig_s0078.g100;adig_s0078.g101;adig_s0078.g102;adig_s0078.g103;adig_s0078.g104;adig_s0078.g105
BLFC01000174	50000	100001	North Offshore	0.221925	xpehh	NA	NA	97865	3.21697	97865	3.01622	NA	NA
BLFC01000184	1050000	1100001	South Offshore	0.141218	xpnsl	1055414	1.86688	1078691	6.75342	1078694	6.87178	Transmembrane protein 244;Neurexin-1 (Neurexin I-alpha) (Neurexin-1-alpha);Neurexin-2 (Neurexin II-alpha) (Neurexin-2-alpha);Laminin-like protein epi-1;Protein male abnormal 21	adig_s0060.g35;adig_s0060.g36;adig_s0060.g37;adig_s0060.g38;adig_s0060.g39;adig_s0060.g40
BLFC01000184	1600000	1650001	South Offshore	0.343348	ihs	1612581	4.17738	1612188	2.77975	1612364	3.39998	NA	NA
BLFC01000185	100000	300001	South Offshore	0.707447	ihs;xpehh;xpnsl	195245	6.07138	244363	7.2475	234147	6.36994	Octopamine receptor beta-2R (CsOA2B2);A disintegrin and metalloproteinase with thrombospondin motifs 6 (ADAM-TS 6) (ADAM-TS6) (ADAMTS-6) (EC 3.4.24.-);A disintegrin and metalloproteinase with thrombospondin motifs 18 (ADAM-TS 18) (ADAM-TS18) (ADAMTS-18) (EC 3.4.24.-);Kelch-like protein 28 (BTB/POZ domain-containing protein 5);Ubiquitin-associated domain-containing protein 1 (UBA domain-containing…	adig_s0062.g10;adig_s0062.g11;adig_s0062.g12;adig_s0062.g13;adig_s0062.g14;adig_s0062.g15;adig_s0062.g16;adig_s0062.g17;adig_s0062.g19;adig_s0062.g21;adig_s0062.g22
BLFC01000185	900000	1050001	Inshore	0.407388	xpehh;xpnsl	921726	4.67558	970783	7.54117	976133	7.16109	Long-chain fatty acid transport protein 4 (FATP-4) (Fatty acid transport protein 4) (Arachidonate--CoA ligase) (EC 6.2.1.15) (Long-chain-fatty-acid--CoA ligase) (Solute carrier family 27 member 4) (Very long-chain acyl-CoA synthetase 4) (ACSVL4) (EC 6.2.1.-);Death domain-associated protein 6 (Daxx);WD repeat-containing protein 47 (Neuronal enriched MAP interacting protein) (Nemitin);Membrane-asso…	adig_s0062.g71;adig_s0062.g74;adig_s0062.g75;adig_s0062.g76;adig_s0062.g77;adig_s0062.g78;adig_s0062.g79
BLFC01000185	1150000	1200001	North Offshore	0.184375	xpnsl	1196569	1.95592	1183079	4.35389	1184206	3.99023	Elongation factor G (EF-G);Torsin-1A-interacting protein 1 (Lamina-associated polypeptide 1B) (LAP1B) (Lamina-associated polypeptide 1C) (LAP1C);Torsin-1A (Dystonia 1 protein) (Torsin ATPase 1) (EC 3.6.4.-) (Torsin family 1 member A)	adig_s0062.g96;adig_s0062.g97;adig_s0062.g98
BLFC01000185	1550000	1600001	South Offshore	0.191781	xpehh	1599844	1.73014	1579603	3.99305	1579939	3.26355	TNF receptor-associated factor 3 (EC 2.3.2.27) (CD40 receptor-associated factor 1) (CRAF1) (RING-type E3 ubiquitin transferase TRAF3) (TRAFAMN);Probable glycoprotein hormone G-protein coupled receptor	adig_s0062.g124;adig_s0062.g125
BLFC01000201	150000	200001	North Offshore	0.273756	ihs	165771	3.3562	157733	1.81893	157733	1.98348	N(G),N(G)-dimethylarginine dimethylaminohydrolase 1 (DDAH-1) (Dimethylarginine dimethylaminohydrolase 1) (EC 3.5.3.18) (DDAHI) (Dimethylargininase-1);Deoxyuridine 5'-triphosphate nucleotidohydrolase (dUTPase) (EC 3.6.1.23) (dUTP pyrophosphatase);Beta-4C adrenergic receptor (Beta-4C adrenoreceptor) (Beta-4C adrenoceptor);Cathepsin B (EC 3.4.22.1) [Cleaved into: Cathepsin B light chain; Cathepsin B…	adig_s0044.g12;adig_s0044.g13;adig_s0044.g14;adig_s0044.g15
BLFC01000201	800000	850001	North Offshore	0.275488	ihs	822711	4.24267	822860	4.11203	822983	3.8522	INO80 complex subunit E (Coiled-coil domain-containing protein 95);Laminin subunit alpha-1 (Laminin A chain) (Laminin-1 subunit alpha) (Laminin-3 subunit alpha) (S-laminin subunit alpha) (S-LAM alpha);pre-rRNA 2'-O-ribose RNA methyltransferase FTSJ3 (EC 2.1.1.-) (Protein ftsJ homolog 3) (Putative rRNA methyltransferase 3)	adig_s0044.g45;adig_s0044.g46;adig_s0044.g47
BLFC01000201	1300000	1350001	South Offshore	0.30343	ihs	1300679	4.07306	1306341	2.83224	1306700	3.09001	Polycystic kidney disease protein 1-like 2 (PC1-like 2 protein) (Polycystin-1L2);Vascular endothelial growth factor A-A (VEGF-A-A);RNA transcription, translation and transport factor protein;Balbiani ring protein 3	adig_s0044.g67;adig_s0044.g68;adig_s0044.g69;adig_s0044.g70;adig_s0044.g71
BLFC01000201	2350000	2400001	South Offshore	0.235808	xpehh	2356090	1.38741	2357086	5.18438	2357899	2.77929	Laminin subunit alpha-1 (Laminin A chain) (Laminin-1 subunit alpha) (Laminin-3 subunit alpha) (S-laminin subunit alpha) (S-LAM alpha)	adig_s0044.g129
BLFC01000201	2450000	2500001	Inshore	0.5625	ihs	2496207	-0.218496	2465725	-1.33292	2458890	-1.09102	50S ribosomal protein L22	adig_s0044.g131
BLFC01000208	350000	400001	South Offshore	0.212993	ihs;xpehh	368318	3.10485	368907	4.48945	368907	4.38297	Beta-2 adrenergic receptor (Beta-2 adrenoreceptor) (Beta-2 adrenoceptor);Tenascin-X (TN-X) (Hexabrachion-like protein);BTB/POZ domain-containing protein 6;Leucine-rich repeat-containing protein 74A (Leucine-rich repeat-containing protein 74);rRNA-processing protein FCF1 homolog;Ribulose bisphosphate carboxylase/oxygenase activase, chloroplastic (RA) (RuBisCO activase);Uncharacterized protein KIAA…	adig_s0199.g32;adig_s0199.g33;adig_s0199.g34;adig_s0199.g35;adig_s0199.g36;adig_s0199.g37;adig_s0199.g38
BLFC01000211	400000	450001	North Offshore	0.483516	ihs	440191	3.81843	437344	1.34023	437344	1.42985	Endoplasmic reticulum lectin 1 (ER lectin) (Erlectin)	adig_s0090.g24
BLFC01000211	400000	450001	South Offshore	0.279461	xpehh;xpnsl	439894	2.87341	440260	4.07964	440640	4.0841	Endoplasmic reticulum lectin 1 (ER lectin) (Erlectin)	adig_s0090.g24
BLFC01000211	650000	700001	North Offshore	0.344086	xpehh	699906	1.81461	698751	3.75343	698762	2.77235	D-inositol 3-phosphate glycosyltransferase 1 (EC 2.4.1.250) (N-acetylglucosamine-inositol-phosphate N-acetylglucosaminyltransferase 1) (GlcNAc-Ins-P N-acetylglucosaminyltransferase 1)	adig_s0090.g35
BLFC01000235	3050000	3100001	North Offshore	0.306173	ihs	3092512	4.43787	3092607	3.77124	3092607	4.05552	Probable monogalactosyldiacylglycerol synthase, chloroplastic (GmMGD1) (EC 2.4.1.46) (MGDG synthase type A);Dual specificity testis-specific protein kinase 2 (EC 2.7.12.1) (Testicular protein kinase 2);Putative histone-lysine N-methyltransferase PRDM6 (EC 2.1.1.361) (PR domain zinc finger protein 6) (PR domain-containing protein 6) (PR domain-containing protein in smooth muscle);Asparagine synthe…	adig_s0007.g118;adig_s0007.g119;adig_s0007.g120;adig_s0007.g121;adig_s0007.g122
BLFC01000235	3250000	3300001	Inshore	0.250296	ihs;xpnsl	3292500	3.44087	3267449	4.23103	3269793	4.28589	NA	NA
BLFC01000243	650000	700001	South Offshore	0.272727	xpehh;xpnsl	NA	NA	694851	3.81108	694851	4.00147	NA	NA
BLFC01000255	50000	300001	North Offshore	0.294524	xpehh;xpnsl;ihs	290628	3.31835	50521	4.54118	126805	4.40546	Phosphoribosylamine--glycine ligase (EC 6.3.4.13) (GARS) (Glycinamide ribonucleotide synthetase) (Phosphoribosylglycinamide synthetase);Putative nuclease HARBI1 (EC 3.1.-.-) (Harbinger transposase-derived nuclease);D-alanine--D-alanine ligase (EC 6.3.2.4) (D-Ala-D-Ala ligase) (D-alanylalanine synthetase);Probable respiratory nitrate reductase subunit cytochrome b-561;D-xylose-proton symporter-lik…	adig_s0127.g3;adig_s0127.g4;adig_s0127.g5;adig_s0127.g6;adig_s0127.g7;adig_s0127.g8;adig_s0127.g9;adig_s0127.g10
BLFC01000255	450000	500001	South Offshore	0.497006	ihs	454321	0.39473	499867	2.80723	482643	2.8241	Protein LacX, plasmid	adig_s0127.g15
BLFC01000255	450000	600001	North Offshore	0.378086	xpehh;xpnsl	531479	2.60591	460165	4.94422	527783	4.47521	Protein LacX, plasmid;60S ribosomal protein L36-B (L39) (Large ribosomal subunit protein eL36-B) (YL39);Probable alpha-galactosidase C (EC 3.2.1.22) (Melibiase C);Zinc finger protein 862	adig_s0127.g15;adig_s0127.g16;adig_s0127.g17;adig_s0127.g18
BLFC01000256	400000	450001	North Offshore	0.197839	xpehh;xpnsl	429849	3.7501	408496	4.48318	414789	4.43736	Doublesex- and mab-3-related transcription factor 3;Doublesex- and mab-3-related transcription factor A2 (Doublesex- and mab-3-related transcription factor 5) (Ola-DMRT5)	adig_s0174.g29;adig_s0174.g30
BLFC01000256	1300000	1400001	South Offshore	0.54021	xpehh;xpnsl	NA	NA	1340234	4.26542	1338357	4.94323	Plexin-A4	adig_s0174.g63
BLFC01000265	200000	250001	Inshore	0.316338	xpehh;xpnsl	243988	2.76047	243955	6.85913	243305	5.64723	Inositol monophosphatase 1 (IMP 1) (IMPase 1) (EC 3.1.3.25) (D-galactose 1-phosphate phosphatase) (EC 3.1.3.94) (Inositol-1(or 4)-monophosphatase 1) (Lithium-sensitive myo-inositol monophosphatase A1);Putative phosphatidylglycerol/phosphatidylinositol transfer protein DDB_G0282179;Collagen alpha-5(VI) chain (Collagen alpha-1(XXIX) chain) (von Willebrand factor A domain-containing protein 4);UPF05…	adig_s0125.g19;adig_s0125.g21;adig_s0125.g23;adig_s0125.g24
BLFC01000274	600000	650001	Inshore	0.199074	xpehh	606898	1.50525	610892	4.68778	611034	3.63221	50S ribosomal protein L19;Transposon Tf2-9 polyprotein (Retrotransposable element Tf2 155 kDa protein)	adig_s0110.g23;adig_s0110.g24
BLFC01000277	150000	250001	Inshore	0.424056	ihs;xpehh	162685	4.18741	182749	5.26146	233228	4.09552	THO complex subunit 2 (Tho2);GTP-binding protein Rit1 (EC 3.6.5.2) (Ras-like protein expressed in many tissues) (Ras-like without CAAX protein 1);Swi5-dependent recombination DNA repair protein 1 homolog (Meiosis protein 5 homolog);Proprotein convertase subtilisin/kexin type 5 (EC 3.4.21.-) (Proprotein convertase PC6-like) (aPC6)	adig_s0082.g15;adig_s0082.g17;adig_s0082.g19;adig_s0082.g20
BLFC01000277	1200000	1250001	Inshore	0.115049	xpnsl	1224134	3.22165	1224225	4.65349	1224225	4.93185	Nitric oxide synthase-interacting protein (E3 ubiquitin-protein ligase NOSIP) (EC 2.3.2.27) (RING-type E3 ubiquitin transferase NOSIP);Transient receptor potential cation channel subfamily A member 1 (Ankyrin-like with transmembrane domains protein 1) (Wasabi receptor);Transient receptor potential cation channel subfamily A member 1 (dTRPA1) (Ankyrin-like with transmembrane domains protein 1) (dA…	adig_s0082.g82;adig_s0082.g83;adig_s0082.g84
BLFC01000286	1950000	2000001	South Offshore	0.653743	ihs;xpehh	1983407	2.1411	1980416	4.90958	1983265	4.43014	NA	NA
BLFC01000289	450000	500001	Inshore	0.502683	ihs	459833	3.38314	495066	4.19997	457677	3.61231	BMP-binding endothelial regulator protein (Bone morphogenetic protein-binding endothelial cell precursor-derived regulator) (Protein crossveinless-2) (mCV2);G-protein coupled receptor moody;Putative membrane protein 162	adig_s0153.g18;adig_s0153.g19;adig_s0153.g20
BLFC01000289	650000	700001	South Offshore	0.137755	xpnsl	656672	3.27542	656438	5.05119	656222	5.55124	Photoreceptor-specific nuclear receptor (Nuclear receptor subfamily 2 group E member 3) (Retina-specific nuclear receptor);Uncharacterized methyltransferase YdaC (EC 2.1.1.-)	adig_s0153.g27;adig_s0153.g28
BLFC01000298	200000	350001	Inshore	0.2557	xpehh;xpnsl;ihs	323174	3.64882	276007	6.28043	276012	5.50613	5'-methylthioadenosine/S-adenosylhomocysteine nucleosidase (MTA/SAH nucleosidase) (MTAN) (EC 3.2.2.9) (5'-deoxyadenosine nucleosidase) (DOA nucleosidase) (dAdo nucleosidase) (5'-methylthioadenosine nucleosidase) (MTA nucleosidase) (S-adenosylhomocysteine nucleosidase) (AdoHcy nucleosidase) (SAH nucleosidase) (SRH nucleosidase);Heat shock protein hsp-16.2;Golgi resident protein GCP60 (Acyl-CoA-bin…	adig_s0120.g13;adig_s0120.g14;adig_s0120.g15;adig_s0120.g16;adig_s0120.g17;adig_s0120.g18;adig_s0120.g19;adig_s0120.g20;adig_s0120.g21;adig_s0120.g22;adig_s0120.g23;adig_s0120.g24;adig_s0120.g25;adig_s0120.g26;adig_s0120.g28
BLFC01000298	550000	600001	North Offshore	0.269872	xpehh	563562	3.58033	583068	3.36411	579100	3.70553	Fibroblast growth factor 1 (FGF-1) (Acidic fibroblast growth factor) (aFGF) (Heparin-binding growth factor 1) (HBGF-1) (Fragment);Enhancer of rudimentary homolog;Cyclin-dependent kinase inhibitor 3 (EC 3.1.3.16) (EC 3.1.3.48) (CDK2-associated dual-specificity phosphatase) (Cyclin-dependent kinase interactor 1) (Cyclin-dependent kinase-interacting protein 2) (Kinase-associated phosphatase);Heat sh…	adig_s0120.g46;adig_s0120.g48;adig_s0120.g49;adig_s0120.g50;adig_s0120.g51;adig_s0120.g52
BLFC01000298	1250000	1300001	North Offshore	0.464689	ihs;xpehh	1259733	3.94498	1259813	4.32137	1259466	3.62625	4-coumarate--CoA ligase 1 (4CL 1) (EC 6.2.1.12) (4-coumaroyl-CoA synthase 1);Tumor necrosis factor (Cachectin) (TNF-alpha) (Tumor necrosis factor ligand superfamily member 2) (TNF-a) [Cleaved into: Tumor necrosis factor, membrane form (N-terminal fragment) (NTF); Intracellular domain 1 (ICD1); Intracellular domain 2 (ICD2); C-domain 1; C-domain 2; Tumor necrosis factor, soluble form]	adig_s0120.g101;adig_s0120.g102
BLFC01000298	1300000	1350001	South Offshore	0.484087	xpehh;xpnsl	1339669	4.19213	1340907	4.61273	1339491	5.0155	4-coumarate--CoA ligase 1 (4CL 1) (EC 6.2.1.12) (4-coumaroyl-CoA synthase 1);Ral GTPase-activating protein subunit alpha-1 (GAP-related-interacting partner to E12) (GRIPE) (GTPase-activating Rap/Ran-GAP domain-like 1) (Tuberin-like protein 1) (p240);Ral GTPase-activating protein subunit alpha-2 (250 kDa substrate of Akt) (AS250) (p220)	adig_s0120.g105;adig_s0120.g106;adig_s0120.g107
BLFC01000299	1950000	2000001	North Offshore	0.177283	xpnsl	1984765	3.04118	1964277	4.41676	1964277	5.16142	Probable G-protein coupled receptor 63 (PSP24-2) (PSP24-beta);Neuropeptide Y receptor type 1 (NPY1-R);DEAD-box ATP-dependent RNA helicase 11 (EC 3.6.4.13);Adhesion G-protein coupled receptor V1 (EC 3.4.-.-) (G-protein coupled receptor 98) (Monogenic audiogenic seizure susceptibility protein 1 homolog) (Very large G-protein coupled receptor 1);Hepatitis A virus cellular receptor 2 homolog (HAVcr-2…	adig_s0031.g136;adig_s0031.g138;adig_s0031.g139;adig_s0031.g140;adig_s0031.g141
BLFC01000303	500000	550001	South Offshore	0.151644	xpnsl	500318	2.88282	537904	4.98364	537897	5.17207	Organic cation transporter protein;Uncharacterized protein KIAA0513;Dynein light chain roadblock-type 2 (Dynein light chain 2B, cytoplasmic);Transmembrane protein 198;Glutamate receptor 2 (GluR-2) (AMPA-selective glutamate receptor 2) (GluR-B) (GluR-K2) (Glutamate receptor ionotropic, AMPA 2) (GluA2);Dual specificity protein phosphatase 22 (EC 3.1.3.16) (EC 3.1.3.48) (JNK-stimulatory phosphatase-…	adig_s0189.g36;adig_s0189.g37;adig_s0189.g38;adig_s0189.g39;adig_s0189.g40;adig_s0189.g41
BLFC01000309	400000	450001	North Offshore	0.581699	ihs	405596	1.90702	416660	3.20605	409195	3.15931	85/88 kDa calcium-independent phospholipase A2 (CaI-PLA2) (EC 3.1.1.4) (2-lysophosphatidylcholine acylhydrolase) (EC 3.1.1.5) (Group VI phospholipase A2) (GVI PLA2) (Intracellular membrane-associated calcium-independent phospholipase A2 beta) (iPLA2-beta) (Palmitoyl-CoA hydrolase) (EC 3.1.2.2) (Patatin-like phospholipase domain-containing protein 9) (PNPLA9);Endo-chitosanase C (EC 3.2.1.132);Tena…	adig_s0069.g22;adig_s0069.g23;adig_s0069.g24;adig_s0069.g25;adig_s0069.g26
BLFC01000309	1800000	1850001	South Offshore	0.157895	xpnsl	1849931	2.04899	1849675	4.60565	1849683	5.39742	ATP-dependent DNA helicase Hel308 (EC 3.6.4.12);Testis-expressed protein 26;Glycogen synthase (EC 2.4.1.21) (Starch [bacterial glycogen] synthase);Probable outer membrane protein pmp8 (Outer membrane protein 11) (Polymorphic membrane protein 8);Transcription elongation factor SPT6 (Chromatin elongation factor SPT6);Kappa-casein	adig_s0069.g114;adig_s0069.g115;adig_s0069.g116;adig_s0069.g117;adig_s0069.g118;adig_s0069.g119
BLFC01000309	2150000	2200001	South Offshore	0.366959	xpehh;xpnsl	2171887	2.90382	2156503	4.43253	2198792	5.16289	Nucleoside diphosphate kinase A2 (NDK A2) (NDP kinase A2) (EC 2.7.4.6) (NM23/nucleoside diphosphate kinase A2);DEAD-box ATP-dependent RNA helicase 30 (EC 3.6.4.13);Collagen alpha-1(V) chain;Peptidyl-tRNA hydrolase (PTH) (EC 3.1.1.29);Mannose-6-phosphate isomerase ManA (EC 5.3.1.8) (Phosphohexomutase) (Phosphomannose isomerase) (PMI)	adig_s0069.g137;adig_s0069.g139;adig_s0069.g140;adig_s0069.g141;adig_s0069.g142
BLFC01000309	2200000	2300001	Inshore	0.485879	xpehh;xpnsl	2232049	3.14423	2232121	5.58234	2223799	5.53468	Sulfate adenylyltransferase (EC 2.7.7.4) (ATP-sulfurylase) (Sulfate adenylate transferase) (SAT);Probable dual-specificity RNA methyltransferase RlmN (EC 2.1.1.192) (23S rRNA (adenine(2503)-C(2))-methyltransferase) (23S rRNA m2A2503 methyltransferase) (Ribosomal RNA large subunit methyltransferase N) (tRNA (adenine(37)-C(2))-methyltransferase) (tRNA m2A37 methyltransferase);Putative HTH-type tran…	adig_s0069.g143;adig_s0069.g144;adig_s0069.g146
BLFC01000309	2950000	3100001	Inshore	0.35986	xpehh;xpnsl;ihs	3082293	3.68533	2958900	6.18554	2979591	4.96952	Gelsolin, cytoplasmic (Actin-depolymerizing factor) (ADF);Transmembrane 9 superfamily member 3 (EP70-P-iso) (SM-11044-binding protein);Paired box protein Pax-2;Diencephalon/mesencephalon homeobox protein 1-B;Pituitary homeobox 2 (ALL1-responsive protein ARP1) (Homeobox protein PITX2) (Paired-like homeodomain transcription factor 2) (RIEG bicoid-related homeobox transcription factor) (Solurshin)	adig_s0069.g181;adig_s0069.g182;adig_s0069.g184;adig_s0069.g185;adig_s0069.g186;adig_s0069.g187;adig_s0069.g188;adig_s0069.g189;adig_s0069.g190
BLFC01000310	200000	250001	North Offshore	0.692308	ihs	249797	0.379109	217391	1.6042	217391	1.80807	Tenascin (TN) (Cytotactin) (GMEM) (GP 150-225) (Glioma-associated-extracellular matrix antigen) (Hexabrachion) (JI) (Myotendinous antigen) (Neuronectin) (Tenascin-C) (TN-C)	adig_s0027.g7
BLFC01000310	2100000	2150001	North Offshore	0.610577	ihs	2108853	2.14722	2116656	1.10515	2111612	1.44163	PiggyBac transposable element-derived protein 4;G2/M phase-specific E3 ubiquitin-protein ligase (EC 2.3.2.26) (G2/M phase-specific HECT-type E3 ubiquitin transferase);Endogenous retrovirus group K member 19 Pol protein (HERV-K(C19) Pol protein) (HERV-K_19q11 provirus ancestral Pol protein) [Includes: Reverse transcriptase (RT) (EC 2.7.7.49); Ribonuclease H (RNase H) (EC 3.1.26.4); Integrase (IN)]…	adig_s0027.g89;adig_s0027.g90;adig_s0027.g91;adig_s0027.g92;adig_s0027.g93
BLFC01000317	1000000	1050001	South Offshore	0.664179	xpehh;xpnsl	1023081	3.71682	1030537	7.80811	1020457	8.07608	Venom prothrombin activator oscutarin-C non-catalytic subunit (vPA) (Venom coagulation factor Va-like protein) [Cleaved into: Oscutarin-C non-catalytic subunit heavy chain; Oscutarin-C non-catalytic subunit light chain];Splicing factor 3B subunit 3 (Pre-mRNA-splicing factor SF3b 130 kDa subunit) (SF3b130) (Spliceosome-associated protein 130) (SAP 130)	adig_s0091.g49;adig_s0091.g50
BLFC01000324	350000	400001	North Offshore	0.360305	ihs	365621	3.51909	385187	3.77968	361654	3.48772	Putative histone-lysine N-methyltransferase PRDM6 (EC 2.1.1.361) (PR domain zinc finger protein 6) (PR domain-containing protein 6);Histone-lysine N-methyltransferase PRDM9 (PR domain zinc finger protein 9) (PR domain-containing protein 9) (Protein-lysine N-methyltransferase PRDM9) (EC 2.1.1.-) ([histone H3]-lysine36 N-trimethyltransferase PRDM9) (EC 2.1.1.359) ([histone H3]-lysine4 N-trimethyltr…	adig_s0041.g24;adig_s0041.g25;adig_s0041.g26;adig_s0041.g27;adig_s0041.g28;adig_s0041.g29;adig_s0041.g30
BLFC01000324	1200000	1400001	North Offshore	0.348308	xpehh;xpnsl	1286918	2.93002	1288100	5.8801	1286780	5.26683	Low affinity immunoglobulin epsilon Fc receptor (Fc-epsilon-RII) (Lymphocyte IgE receptor) (CD antigen CD23);NA;Ubiquinone biosynthesis protein coq4, mitochondrial (Coenzyme Q biosynthesis protein 4);Peptidyl-prolyl cis-trans isomerase B (PPIase B) (EC 5.2.1.8) (Cyclophilin B) (Rotamase B) (S-cyclophilin) (SCYLP)	adig_s0041.g75;adig_s0041.g76;adig_s0041.g79;adig_s0041.g81
BLFC01000324	1600000	1800001	Inshore	0.726401	ihs	1780814	3.49861	1708264	3.41471	1708264	2.73406	Alpha- and gamma-adaptin-binding protein p34;Leucine-rich repeat receptor-like protein kinase PXC2 (Protein PXY/TDR-CORRELATED 2);Bcl-2-like protein 1 (Bcl2-L-1) (Apoptosis regulator Bcl-X);Double-stranded RNA-binding protein 1 (dsRNA-binding protein 1);Serine/threonine-protein kinase ULK3 (EC 2.7.11.1) (Unc-51-like kinase 3)	adig_s0041.g84;adig_s0041.g86;adig_s0041.g87;adig_s0041.g88;adig_s0041.g89
BLFC01000326	1550000	2150001	Inshore	0.607888	ihs;xpehh;xpnsl	1582542	4.77814	1576014	10.0019	2062083	6.20647	Protein odr-4 homolog;Neuronal pentraxin-2 (NP2) (Neuronal activity-regulated pentraxin) (Neuronal pentraxin II) (NP-II);Protein usf;ATP-dependent DNA helicase Hel308 (EC 3.6.4.12) [Cleaved into: Endonuclease PI-MjaHel (EC 3.1.-.-) (Mja Hel intein) (Mja Pep3 intein)];Caspase-8 (CASP-8) (EC 3.4.22.61) [Cleaved into: Caspase-8 subunit p18; Caspase-8 subunit p10];DNA polymerase (EC 2.7.7.7);NA;Capsi…	adig_s0038.g80;adig_s0038.g81;adig_s0038.g82;adig_s0038.g83;adig_s0038.g84;adig_s0038.g85;adig_s0038.g86;adig_s0038.g87;adig_s0038.g88;adig_s0038.g89;adig_s0038.g90;adig_s0038.g91;adig_s0038.g92;adig_s0038.g93;adig_s0038.g94;adig_s0038.g95;adig_s0038.g96;adig_s0038.g97;adig_s0038.g98;adig_s0038.g99;adig_s0038.g100;adig_s0038.g101;adig_s0038.g102;adig_s0038.g103;adig_s0038.g104;adig_s0038.g105;adi…
BLFC01000341	950000	1000001	North Offshore	0.616188	xpehh;xpnsl	994021	4.18992	993849	5.82197	996061	4.62675	NLR family CARD domain-containing protein 3 (CARD15-like protein) (Caterpiller protein 16.2) (CLR16.2) (NACHT, LRR and CARD domains-containing protein 3) (Nucleotide-binding oligomerization domain protein 3);Rab proteins geranylgeranyltransferase component A 1 (Choroideremia protein homolog) (Rab escort protein 1) (REP-1);Solute carrier family 25 member 36	adig_s0053.g57;adig_s0053.g58;adig_s0053.g59
BLFC01000341	1500000	1550001	North Offshore	0.689874	xpehh;xpnsl	1527448	4.20109	1530904	5.67713	1530907	5.47135	CUB and peptidase domain-containing protein 1 (Fragment);UvrABC system protein C (Protein UvrC) (Excinuclease ABC subunit C)	adig_s0053.g81;adig_s0053.g83
BLFC01000341	1750000	1800001	North Offshore	0.4	ihs	1778378	3.19529	1774559	2.62968	1774559	2.79603	Glycophorin-binding protein-related antigen;COUP transcription factor 2 (COUP-TF2) (Apolipoprotein AI regulatory protein 1) (ARP-1) (COUP transcription factor II) (COUP-TF II) (Nuclear receptor subfamily 2 group F member 2)	adig_s0053.g96;adig_s0053.g98
BLFC01000348	1350000	1400001	North Offshore	0.23435	xpehh	1366037	3.4491	1353915	3.76859	1354246	4.13578	Mitoferrin-2 (Mitochondrial iron transporter 2) (Solute carrier family 25 member 28);Suppressor of fused homolog;Biorientation of chromosomes in cell division protein 1 (Biorientation defective protein 1) (Protein FAM44B);Transmembrane protein 53	adig_s0001.g61;adig_s0001.g62;adig_s0001.g63;adig_s0001.g64
BLFC01000348	2050000	2150001	South Offshore	0.192106	xpehh	2100431	2.7034	2100967	3.99516	2096247	2.92689	NA	NA
BLFC01000348	2400000	2450001	Inshore	0.528777	ihs	2438917	3.02893	2439187	2.69656	2447469	3.70918	RING finger and SPRY domain-containing protein 1;Transcription initiation factor TFIID subunit 4B (Transcription initiation factor TFIID 105 kDa subunit) (TAF(II)105) (TAFII-105) (TAFII105);Sodium/hydrogen exchanger 8 (Na(+)/H(+) exchanger 8) (NHE-8) (Solute carrier family 9 member 8);Prolow-density lipoprotein receptor-related protein 1 (LRP-1) (Alpha-2-macroglobulin receptor) (A2MR) (CD antigen…	adig_s0001.g105;adig_s0001.g106;adig_s0001.g107;adig_s0001.g108
BLFC01000368	800000	850001	Inshore	0.171182	xpnsl	836679	3.33585	828502	5.66153	829154	4.73148	Chaperone protein DnaK (HSP70) (Heat shock 70 kDa protein) (Heat shock protein 70);5'-3' exoribonuclease 2 (EC 3.1.13.-) (Protein Dhm1);Nicolin-1 (Tubulin polyglutamylase complex subunit 5) (PGs5) (p24);Homeobox protein XENK-2	adig_s0025.g56;adig_s0025.g57;adig_s0025.g58;adig_s0025.g59
BLFC01000375	100000	450001	South Offshore	0.716148	xpehh;xpnsl;ihs	322331	6.4166	345929	7.02986	348028	6.79577	Calsenilin (A-type potassium channel modulatory protein 3) (DRE-antagonist modulator) (DREAM) (Kv channel-interacting protein 3) (KChIP3);Tubulin epsilon and delta complex protein 2;Kelch-like protein diablo;Uncharacterized protein C7orf26 homolog;Sodium/potassium/calcium exchanger 5 (Na(+)/K(+)/Ca(2+)-exchange protein 5) (Solute carrier family 24 member 5);Sodium/potassium/calcium exchanger 3 (N…	adig_s0052.g7;adig_s0052.g8;adig_s0052.g9;adig_s0052.g10;adig_s0052.g11;adig_s0052.g12;adig_s0052.g13;adig_s0052.g14;adig_s0052.g15;adig_s0052.g16;adig_s0052.g17;adig_s0052.g18;adig_s0052.g19;adig_s0052.g21;adig_s0052.g22;adig_s0052.g25;adig_s0052.g26;adig_s0052.g27
BLFC01000375	1150000	1250001	Inshore	0.231304	ihs;xpnsl	1175296	3.81487	1240943	4.92929	1207822	4.5262	Src kinase-associated phosphoprotein 2 (Src family-associated phosphoprotein 2);1-deoxy-D-xylulose 5-phosphate reductoisomerase (DXP reductoisomerase) (EC 1.1.1.267) (1-deoxyxylulose-5-phosphate reductoisomerase) (2-C-methyl-D-erythritol 4-phosphate synthase);Anoctamin-5 (Gnathodiaphyseal dysplasia 1 protein) (Transmembrane protein 16E);50S ribosomal protein L22 (Fragment);Anoctamin-4 (Transmembr…	adig_s0052.g69;adig_s0052.g70;adig_s0052.g71;adig_s0052.g72;adig_s0052.g73;adig_s0052.g74;adig_s0052.g75;adig_s0052.g76;adig_s0052.g77;adig_s0052.g78
BLFC01000393	1400000	1450001	Inshore	0.270959	xpehh;xpnsl	1434493	3.20752	1429927	6.41692	1429938	5.61381	Neurogenic locus notch homolog protein 2 (Notch 2) [Cleaved into: Notch 2 extracellular truncation; Notch 2 intracellular domain];Nestin (Fragments);UPF0301 protein PC1_3712;Serine/threonine-protein kinase BRSK2 (EC 2.7.11.1) (Brain-selective kinase 2) (EC 2.7.11.26) (Brain-specific serine/threonine-protein kinase 2) (BR serine/threonine-protein kinase 2) (Serine/threonine-protein kinase 29) (Ser…	adig_s0102.g96;adig_s0102.g97;adig_s0102.g98;adig_s0102.g99;adig_s0102.g100
BLFC01000393	1650000	1700001	North Offshore	0.344008	xpehh;xpnsl	1669514	2.45685	1661048	5.11696	1656339	4.10532	Elongation factor G 1 (EF-G 1)	adig_s0102.g118
BLFC01000393	1950000	2000001	South Offshore	0.269982	xpnsl	1988908	2.61434	1988869	4.39732	1988869	4.63423	Uncharacterized skeletal organic matrix protein 1 (Uncharacterized SOMP-1) (Fragment)	adig_s0102.g133;adig_s0102.g134
BLFC01000404	1000000	1050001	Inshore	0.421555	xpehh;xpnsl	1021451	3.29176	1006863	7.53204	1018567	5.66851	ATP-dependent RNA helicase drs1 (EC 3.6.4.13);Tumor protein p63-regulated gene 1-like protein (Mossy fiber terminal-associated vertebrate-specific presynaptic protein) (Protein FAM79A);Aquaporin SIP1-1 (Small basic intrinsic protein 1-1) (ZmSIP1-1) (ZmSIP1;1);Melanopsin (Opsin-4);Nucleoporin NUP188	adig_s0020.g95;adig_s0020.g96;adig_s0020.g97;adig_s0020.g98;adig_s0020.g99
BLFC01000404	1250000	1300001	South Offshore	0.458333	xpehh;xpnsl	1251980	3.9054	1265972	5.37037	1252410	5.1683	Peroxisomal membrane protein PEX14 (PTS1 receptor-docking protein) (Peroxin-14) (Peroxisomal membrane anchor protein PEX14);Nucleolar complex protein 2 homolog (Protein NOC2 homolog) (NOC2-like protein) (Novel INHAT repressor);PHO85 cyclin-9	adig_s0020.g113;adig_s0020.g114;adig_s0020.g115
BLFC01000407	1800000	2050001	Inshore	0.294831	xpehh;xpnsl	1982851	2.45675	2022077	4.76862	1920125	4.4626	DNA double-strand break repair Rad50 ATPase;RNA2 polyprotein (119kDa protein) (Genome polyprotein M) [Cleaved into: VP53 (53 kDa protein); Movement protein (MP) (37 kDa protein) (VP37); Large capsid protein (LCP) (44 kDa protein); Small capsid protein (SCP) (22 kDa protein)];Titin homolog (EC 2.7.11.1);52 kDa repressor of the inhibitor of the protein kinase (p52rIPK) (58 kDa interferon-induced pr…	adig_s0145.g113;adig_s0145.g114;adig_s0145.g115;adig_s0145.g116;adig_s0145.g117;adig_s0145.g119;adig_s0145.g122;adig_s0145.g123
BLFC01000407	1950000	2000001	South Offshore	0.311989	ihs;xpnsl	1959096	3.36117	1974816	3.24776	1972809	4.45478	Ribonuclease T (EC 3.1.13.-) (Exoribonuclease T) (RNase T)	adig_s0145.g119
BLFC01000410	1050000	1100001	North Offshore	0.370062	ihs	1074411	4.02913	1088656	4.21978	1088657	4.73257	AT-rich interactive domain-containing protein 3A (ARID domain-containing protein 3A) (B-cell regulator of IgH transcription) (Bright) (Dead ringer-like protein 1);AT-rich interactive domain-containing protein 1B (ARID domain-containing protein 1B) (BRG1-associated factor 250b) (BAF250B);Fibrocystin (Polycystic kidney and hepatic disease 1 protein) (Polyductin) (Tigmin);Fibroblast growth factor 1 …	adig_s0163.g77;adig_s0163.g78;adig_s0163.g79;adig_s0163.g80;adig_s0163.g81;adig_s0163.g82;adig_s0163.g83
BLFC01000413	150000	200001	Inshore	0.332061	ihs	191337	3.18934	153512	4.39477	182520	5.13402	Receptor-type tyrosine-protein phosphatase F (EC 3.1.3.48) (Leukocyte common antigen related) (LAR);Collagen alpha-1(XVII) chain (180 kDa bullous pemphigoid antigen 2) (Bullous pemphigoid antigen 2) [Cleaved into: 120 kDa linear IgA disease antigen homolog];Collagen alpha-1(XXIV) chain;Sulfite oxidase, mitochondrial (EC 1.8.3.1)	adig_s0114.g4;adig_s0114.g6;adig_s0114.g5;adig_s0114.g7
BLFC01000427	850000	900001	North Offshore	0.341615	ihs	871309	4.88865	890623	1.64889	885083	1.88585	Melatonin receptor type 1A (Mel-1A-R) (Mel1a receptor);Microfibrillar-associated protein 1 (Spliceosome B complex protein MFAP1);Gamma-aminobutyric acid type B receptor subunit 2 (GABA-B receptor 2) (GABA-B-R2) (GABA-BR2) (GABABR2) (Gb2) (G-protein coupled receptor 51)	adig_s0092.g60;adig_s0092.g61;adig_s0092.g62
BLFC01000439	1750000	1800001	Inshore	0.190418	xpehh;xpnsl	1782101	3.09458	1778121	6.6544	1781879	5.47662	R3H domain-containing protein 4;RB1-inducible coiled-coil protein 1 (Coiled-coil-forming protein 1) (FAK family kinase-interacting protein of 200 kDa) (FIP200) (LaXp180);S-adenosylmethionine synthase isoform type-1 (AdoMet synthase 1) (EC 2.5.1.6) (Methionine adenosyltransferase 1) (MAT 1);Sodium leak channel NALCN (CanIon) (Sodium leak channel non-selective protein) (Voltage gated channel-like p…	adig_s0042.g95;adig_s0042.g96;adig_s0042.g97;adig_s0042.g98;adig_s0042.g99
BLFC01000439	2650000	2700001	North Offshore	0.384219	ihs	2651208	3.82403	2681484	3.03687	2683656	3.06446	Vacuolar protein sorting/targeting protein 10 (Carboxypeptidase Y receptor) (CPY receptor) (Sortilin vps10) (Vacuolar carboxypeptidase sorting receptor vps10);GTP:AMP phosphotransferase AK3, mitochondrial (EC 2.7.4.10) (Adenylate kinase 3) (AK 3) (Adenylate kinase 3 alpha-like 1);Pumilio homolog 3;Putative lipase ROG1 (EC 3.1.-.-) (Revertant of glycogen synthase kinase mutation protein 1)	adig_s0042.g161;adig_s0042.g162;adig_s0042.g163;adig_s0042.g164
BLFC01000440	0	50001	North Offshore	0.316109	xpnsl	48594	0.885972	12811	2.14292	12448	3.54545	Mucin-like protein (Fragment);Matrilin-4	adig_s0256.g1;adig_s0256.g2;adig_s0256.g3
BLFC01000450	750000	800001	Inshore	0.356902	ihs	780571	4.00246	780537	3.97284	780537	4.36385	Dyslexia-associated protein KIAA0319;Voltage-dependent calcium channel type A subunit alpha-1 (Cacophony protein);Voltage-dependent P/Q-type calcium channel subunit alpha-1A (Brain calcium channel I) (BI) (Calcium channel, L type, alpha-1 polypeptide isoform 4) (Voltage-gated calcium channel subunit alpha Cav2.1)	adig_s0015.g55;adig_s0015.g56;adig_s0015.g57
BLFC01000450	1550000	1600001	North Offshore	0.210708	xpehh	1555456	3.17822	1559262	3.83659	1559878	3.37236	Sodium-dependent multivitamin transporter (Na(+)-dependent multivitamin transporter) (Solute carrier family 5 member 6);Sodium-coupled monocarboxylate transporter 1 (Electrogenic sodium monocarboxylate cotransporter) (zSMCTe) (Sodium solute symporter family 5 member 8 protein) (Solute carrier family 5 member 8);Peptidase T (EC 3.4.11.4) (Aminotripeptidase) (Tripeptidase) (Tripeptide aminopeptidas…	adig_s0015.g114;adig_s0015.g115;adig_s0015.g116;adig_s0015.g117;adig_s0015.g118
BLFC01000451	750000	800001	North Offshore	0.384762	ihs	799728	3.65083	799763	4.32125	783028	3.61419	Flagellar P-ring protein (Basal body P-ring protein);UvrABC system protein B (Protein UvrB) (Excinuclease ABC subunit B);G-protein coupled receptor GRL101;Prominin-1 (Antigen AC133 homolog) (Prominin-like protein 1) (CD antigen CD133)	adig_s0054.g57;adig_s0054.g59;adig_s0054.g60;adig_s0054.g61
BLFC01000454	300000	400001	South Offshore	0.44689	ihs;xpehh;xpnsl	335383	4.05609	347677	5.07427	347677	4.96914	Bone morphogenetic protein 1 homolog (EC 3.4.24.-) (SUBMP);Transcription factor E2F3 (E2F-3);Germinal-center associated nuclear protein (GANP) (EC 2.3.1.48) (GC-associated DNA primase);Brevican core protein	adig_s0096.g7;adig_s0096.g8;adig_s0096.g9;adig_s0096.g10
BLFC01000454	400000	450001	North Offshore	0.258427	xpehh;xpnsl	447741	3.80033	448423	5.45898	447493	4.25351	Brevican core protein;Protein eyes shut homolog (Epidermal growth factor-like protein 10) (EGF-like protein 10) (Epidermal growth factor-like protein 11) (EGF-like protein 11) (Protein spacemaker homolog)	adig_s0096.g10;adig_s0096.g11
BLFC01000468	300000	400001	South Offshore	0.432668	ihs;xpehh;xpnsl	348972	4.35188	352619	4.45588	304020	4.57003	DNA cross-link repair 1A protein (Beta-lactamase MBLAC2) (EC 3.5.2.6) (SNM1 homolog A) (chSNM1A);Cyclin-J;Transcription factor Sox-8;NA;Coiled-coil domain-containing protein 142;Transmembrane protein 180 (Major facilitator superfamily domain-containing 13A);Cilia- and flagella-associated protein 43	adig_s0172.g12;adig_s0172.g13;adig_s0172.g15;adig_s0172.g16;adig_s0172.g17;adig_s0172.g19;adig_s0172.g21
BLFC01000480	800000	900001	South Offshore	0.241073	xpehh;xpnsl	865666	2.5504	865666	5.44176	829452	5.23233	GDSL esterase/lipase At1g58430 (EC 3.1.1.-) (Extracellular lipase At1g58430);Sec-independent protein translocase protein TatA;NA;Contactin-associated protein-like 5 (Cell recognition molecule Caspr5)	adig_s0100.g67;adig_s0100.g68;adig_s0100.g69;adig_s0100.g71;adig_s0100.g72;adig_s0100.g73
BLFC01000511	800000	850001	North Offshore	0.40528	ihs	842704	4.02222	817531	3.4843	817531	3.62734	ATP-binding cassette sub-family C member 4 (EC 7.6.2.-) (EC 7.6.2.2) (EC 7.6.2.3) (MRP/cMOAT-related ABC transporter) (Multi-specific organic anion transporter B) (MOAT-B) (Multidrug resistance-associated protein 4);Gelation factor (Actin-binding protein 120) (ABP-120);D(1)-like dopamine receptor;Beta-1 adrenergic receptor (Beta-1 adrenoreceptor) (Beta-1 adrenoceptor) (x-BETA1AR);Acidic fibroblas…	adig_s0075.g73;adig_s0075.g74;adig_s0075.g75;adig_s0075.g76;adig_s0075.g77
BLFC01000511	1750000	1800001	North Offshore	0.2661	xpnsl	1781400	2.55979	1792138	5.94308	1792264	5.70655	Doublesex- and mab-3-related transcription factor A2 (Doublesex- and mab-3-related transcription factor 5)	adig_s0075.g146
BLFC01000522	350000	400001	Inshore	0.152866	xpnsl	398790	2.86414	360611	4.19177	357699	4.84042	Oncoprotein-induced transcript 3 protein (Liver-specific zona pellucida domain-containing protein);Genome polyprotein [Cleaved into: Core protein precursor (Capsid protein C) (p23); Mature core protein (p21); Envelope glycoprotein E1 (gp32) (gp35); Envelope glycoprotein E2 (NS1) (gp68) (gp70); Viroporin p7; Protease NS2 (p23) (EC 3.4.22.-) (Non-structural protein 2) (NS2); Serine protease/helicas…	adig_s0035.g27;adig_s0035.g28;adig_s0035.g29;adig_s0035.g30;adig_s0035.g31
BLFC01000522	1250000	1300001	Inshore	0.146452	xpnsl	1264724	2.57584	1270847	4.23247	1270692	5.02645	Histone-lysine N-methyltransferase, H3 lysine-79 specific (EC 2.1.1.360) (Histone H3-K79 methyltransferase) (H3-K79-HMTase);Metal cation symporter ZIP14 (Factor for adipocyte differentiation 123) (FAD-123) (Solute carrier family 39 member 14) (Zrt- and Irt-like protein 14) (ZIP-14);Leucine zipper protein 4 (Cancer/testis antigen 28) (CT-28) (CT28) (Tumor antigen HOM-TES-85)	adig_s0035.g90;adig_s0035.g91;adig_s0035.g92
BLFC01000522	1650000	1750001	North Offshore	0.343133	ihs;xpehh;xpnsl	1687504	4.89095	1706724	5.28105	1703531	4.83047	RYamide receptor;Protein NLRC5;Universal stress protein Slr1101 (USP Slr1101);Universal stress protein in QAH/OAS sulfhydrylase 3'region (USP);Ciliogenesis-associated TTC17-interacting protein;tRNA-dihydrouridine(47) synthase [NAD(P)(+)]-like (EC 1.3.1.-) (tRNA-dihydrouridine synthase 3-like);UPF0182 protein Sare_4110;BTB/POZ domain-containing protein 6;RBPJ-interacting and tubulin-associated pro…	adig_s0035.g117;adig_s0035.g118;adig_s0035.g119;adig_s0035.g120;adig_s0035.g121;adig_s0035.g122;adig_s0035.g123;adig_s0035.g124;adig_s0035.g125;adig_s0035.g126
BLFC01000524	1050000	1250001	South Offshore	0.327208	ihs;xpnsl	1227242	4.3606	1090735	3.89076	1074719	3.74598	NA;ATP synthase gamma chain (ATP synthase F1 sector gamma subunit) (F-ATPase gamma subunit);Oxygen-regulated protein 1 (Retinitis pigmentosa RP1 protein homolog);Alpha-mannosidase 2C1 (EC 3.2.1.24) (Alpha-D-mannoside mannohydrolase) (Mannosidase alpha class 2C member 1);Alpha-mannosidase 2C1 (EC 3.2.1.24) (Alpha-D-mannoside mannohydrolase) (Mannosidase alpha class 2C member 1) (Neutral/cytosolic …	adig_s0040.g38;adig_s0040.g39;adig_s0040.g40;adig_s0040.g41;adig_s0040.g42;adig_s0040.g43;adig_s0040.g44
BLFC01000536	200000	250001	North Offshore	0.207458	xpehh;xpnsl	208127	2.59076	247924	5.19173	237565	5.49663	Collagen alpha-1(XXI) chain;Uromodulin (Tamm-Horsfall urinary glycoprotein) (THP) [Cleaved into: Uromodulin, secreted form]	adig_s0109.g13;adig_s0109.g14
BLFC01000542	200000	300001	South Offshore	0.245812	xpehh;xpnsl	205646	2.11922	260419	4.6446	207167	4.58087	G2/M phase-specific E3 ubiquitin-protein ligase (EC 2.3.2.26) (G2/M phase-specific HECT-type E3 ubiquitin transferase)	adig_s0177.g14
BLFC01000557	300000	350001	North Offshore	0.276119	ihs	331688	4.02651	348333	2.53673	324277	2.59004	Phosphopentomutase (EC 5.4.2.7) (Phosphodeoxyribomutase);Demethyl-4-deoxygadusol synthase (DDGS) (EC 4.2.3.154);E3 ubiquitin-protein ligase TRIM71 (EC 2.3.2.27) (Protein lin-41 homolog) (RING-type E3 ubiquitin transferase TRIM71) (Tripartite motif-containing protein 71)	adig_s0152.g9;adig_s0152.g10;adig_s0152.g11
BLFC01000557	550000	600001	South Offshore	0.225452	xpehh	551751	2.00114	589317	4.90754	591820	4.12636	Bifunctional protein PyrR [Includes: Pyrimidine operon regulatory protein; Uracil phosphoribosyltransferase (UPRTase) (EC 2.4.2.9)];Zinc finger MYM-type protein 2 (Fused in myeloproliferative disorders protein) (Rearranged in atypical myeloproliferative disorder protein) (Zinc finger protein 198);Protein ALP1-like (EC 3.1.-.-)	adig_s0152.g15;adig_s0152.g16;adig_s0152.g17
BLFC01000565	100000	150001	Inshore	0.253134	xpehh;xpnsl	107730	2.07586	148097	6.14604	148125	4.27051	Bone morphogenetic protein receptor type-2 (BMP type-2 receptor) (BMPR-2) (EC 2.7.11.30) (Bone morphogenetic protein receptor type II) (BMP type II receptor) (BMPR-II);Cyclin-dependent kinase 2 (EC 2.7.11.22) (Cell division protein kinase 2);Origin recognition complex subunit 4;Tryptophan dimethylallyltransferase (EC 2.5.1.34) (4-dimethylallyltryptophan synthase) (DMATS) (All-trans-hexaprenyl-dip…	adig_s0198.g9;adig_s0198.g10;adig_s0198.g11;adig_s0198.g12;adig_s0198.g13
BLFC01000565	300000	350001	South Offshore	0.151515	xpnsl	300176	1.19143	300030	2.01249	300328	3.37558	Nucleotide-binding oligomerization domain-containing protein 2 (Caspase recruitment domain-containing protein 15)	adig_s0198.g21
BLFC01000573	150000	200001	North Offshore	0.531469	ihs	191939	3.65615	174514	2.44623	174514	2.48401	F-box only protein 30;Gamma-secretase subunit APH-1A (APH-1a) (Aph-1alpha);Metal cation symporter ZIP14 (Solute carrier family 39 member 14) (Zrt- and Irt-like protein 14) (ZIP-14)	adig_s0248.g9;adig_s0248.g10;adig_s0248.g11
BLFC01000583	50000	100001	South Offshore	0.532258	ihs	86256	4.1762	85157	4.06314	85157	4.26142	RNA-binding protein 38 (CLL-associated antigen KW-5) (HSRNASEB) (RNA-binding motif protein 38) (RNA-binding region-containing protein 1) (ssDNA-binding protein SEB4)	adig_s0268.g2
BLFC01000591	150000	200001	Inshore	0.625	ihs	152165	-0.364502	152165	1.08421	152749	0.768111	NA	NA
BLFC01000593	400000	450001	Inshore	0.417021	ihs	402815	4.07372	432730	3.53433	432753	2.71711	DPY30 domain-containing protein 1;Tyrosinase (EC 1.14.18.1) (Monophenol monooxygenase)	adig_s0051.g26;adig_s0051.g27
BLFC01000593	900000	950001	North Offshore	0.230769	xpnsl	918032	2.28491	919671	3.89028	937186	4.00939	NA	NA
BLFC01000596	550000	600001	South Offshore	0.429095	xpehh;xpnsl	587983	3.90135	588532	6.7476	588104	7.08919	Divalent metal cation transporter MntH;Dolichyl-diphosphooligosaccharide--protein glycosyltransferase subunit STT3 (Oligosaccharyl transferase subunit STT3) (EC 2.4.99.18);NA;Membrane-bound transcription factor site-1 protease (EC 3.4.21.112) (Endopeptidase S1P) (Subtilisin/kexin-isozyme 1) (SKI-1)	adig_s0006.g36;adig_s0006.g37;adig_s0006.g38;adig_s0006.g39
BLFC01000596	1400000	1450001	South Offshore	0.292264	xpehh;xpnsl	1448514	3.24296	1448546	4.68104	1448546	5.18493	Pars intercerebralis major peptide D1 (PMP-D1);Laminin subunit gamma-2 (Epiligrin subunit gamma) (Kalinin subunit gamma) (Laminin-5 subunit gamma) (Nicein subunit gamma);Allene oxide synthase-lipoxygenase protein [Includes: Allene oxide synthase (AOS) (EC 4.2.1.-) (Hydroperoxidehydrase); Arachidonate 8-lipoxygenase (EC 1.13.11.40)]	adig_s0006.g102;adig_s0006.g103;adig_s0006.g104
BLFC01000596	3450000	3500001	South Offshore	0.4375	ihs	3490848	-0.476861	3491113	0.825963	3491113	0.599846	Volume-regulated anion channel subunit LRRC8A (Leucine-rich repeat-containing protein 8A) (HsLRRC8A) (Swelling protein 1);Volume-regulated anion channel subunit LRRC8A (Leucine-rich repeat-containing protein 8A);Cell wall alpha-1,3-glucan synthase mok11 (EC 2.4.1.183);Protein AF-17 (ALL1-fused gene from chromosome 17 protein);2-C-methyl-D-erythritol 4-phosphate cytidylyltransferase (EC 2.7.7.60) …	adig_s0006.g220;adig_s0006.g221;adig_s0006.g222;adig_s0006.g223;adig_s0006.g224;adig_s0006.g225
BLFC01000599	750000	800001	South Offshore	0.237716	ihs	754285	4.05232	753253	3.43917	753253	3.8605	Growth factor receptor-bound protein 2 (Adapter protein GRB2) (SH2/SH3 adapter GRB2);Ubiquitin-conjugating enzyme E2 S (EC 2.3.2.23) (E2 ubiquitin-conjugating enzyme S) (Ubiquitin carrier protein S) (Ubiquitin-protein ligase S);Scm-like with four MBT domains protein 1 (hSFMBT) (Renal ubiquitous protein 1);UPF0182 protein DIP0733	adig_s0135.g44;adig_s0135.g45;adig_s0135.g46;adig_s0135.g47
BLFC01000600	400000	450001	South Offshore	0.5774	ihs;xpehh;xpnsl	426075	4.48381	416162	5.49617	408076	4.71321	E3 SUMO-protein ligase RanBP2 (EC 2.3.2.-) (358 kDa nucleoporin) (Nuclear pore complex protein Nup358) (Nucleoporin Nup358) (Ran-binding protein 2) (RanBP2);TIR-only protein (BdTIR) (NAD(+) hydrolase TIR) (EC 3.2.2.6) (NADP(+) hydrolase TIR) (EC 3.2.2.-);DNA replication licensing factor MCM7 (EC 3.6.4.12) (CDC47 homolog) (P1.1-MCM3)	adig_s0005.g51;adig_s0005.g52;adig_s0005.g53
BLFC01000600	2250000	2300001	Inshore	0.313609	xpehh	2296020	2.87062	2268473	5.46134	2268866	4.08089	A disintegrin and metalloproteinase with thrombospondin motifs 6 (ADAM-TS 6) (ADAM-TS6) (ADAMTS-6) (EC 3.4.24.-);Serine/threonine-protein kinase ULK3 (EC 2.7.11.1) (Unc-51-like kinase 3);Probable serine/threonine-protein kinase DDB_G0272254 (EC 2.7.11.1)	adig_s0005.g225;adig_s0005.g226;adig_s0005.g227
BLFC01000600	2900000	2950001	Inshore	0.161359	xpehh;xpnsl	2908924	2.58154	2933378	5.38865	2910961	4.92485	Protein FAM234B;F-box only protein 3;Probable ATP-dependent RNA helicase ddx6 (EC 3.6.4.13) (DEAD box protein 6);Estrogen-related receptor gamma (Estrogen receptor-related protein 3) (Nuclear receptor subfamily 3 group B member 3);Branched-chain-amino-acid aminotransferase-like protein 2	adig_s0005.g259;adig_s0005.g260;adig_s0005.g261;adig_s0005.g262;adig_s0005.g263
BLFC01000600	3650000	3700001	North Offshore	0.398782	xpehh;xpnsl	3681477	3.82942	3689455	4.94101	3690450	5.49045	SWI5-dependent HO expression protein 2;Proto-oncogene tyrosine-protein kinase receptor Ret (EC 2.7.10.1) (Cadherin family member 12) (Proto-oncogene c-Ret) [Cleaved into: Soluble RET kinase fragment; Extracellular cell-membrane anchored RET cadherin 120 kDa fragment];Abnormal spindle-like microcephaly-associated protein homolog;Soma ferritin (EC 1.16.3.1)	adig_s0005.g338;adig_s0005.g339;adig_s0005.g340;adig_s0005.g342;adig_s0005.g341;adig_s0005.g343
BLFC01000600	3650000	3700001	South Offshore	0.19102	xpnsl	3668892	2.41694	3689505	4.38796	3681585	5.02246	SWI5-dependent HO expression protein 2;Proto-oncogene tyrosine-protein kinase receptor Ret (EC 2.7.10.1) (Cadherin family member 12) (Proto-oncogene c-Ret) [Cleaved into: Soluble RET kinase fragment; Extracellular cell-membrane anchored RET cadherin 120 kDa fragment];Abnormal spindle-like microcephaly-associated protein homolog;Soma ferritin (EC 1.16.3.1)	adig_s0005.g338;adig_s0005.g339;adig_s0005.g340;adig_s0005.g342;adig_s0005.g341;adig_s0005.g343
BLFC01000600	3700000	3800001	Inshore	0.630695	xpehh;xpnsl	3745266	4.32864	3746482	7.58099	3746368	8.04479	Soma ferritin (EC 1.16.3.1);Peroxisomal biogenesis factor 19 (Peroxin-19) (Peroxisomal farnesylated protein);Pterin-4-alpha-carbinolamine dehydratase 2 (PHS 2) (EC 4.2.1.96) (4-alpha-hydroxy-tetrahydropterin dehydratase 2) (DcoH-like protein DCoHm) (Dimerization cofactor of hepatocyte nuclear factor 1 from muscle) (HNF-1-alpha dimerization cofactor);UPF0125 protein VC_0850;Probable glycine dehydr…	adig_s0005.g341;adig_s0005.g344;adig_s0005.g345;adig_s0005.g346;adig_s0005.g348;adig_s0005.g349;adig_s0005.g350;adig_s0005.g351;adig_s0005.g352;adig_s0005.g353;adig_s0005.g354
BLFC01000610	900000	1100001	Inshore	0.46805	ihs	930967	3.64815	932661	2.95286	969143	3.23842	Chitin synthase export chaperone;Tolloid-like protein 1 (EC 3.4.24.-) (Chicken tolloid-like protein 1) (Metalloprotease colloid);Dyslexia-associated protein KIAA0319;Beta-2 adrenergic receptor (Beta-2 adrenoreceptor) (Beta-2 adrenoceptor);Imidazole glycerol phosphate synthase subunit HisF (EC 4.3.2.10) (IGP synthase cyclase subunit) (IGP synthase subunit HisF) (ImGP synthase subunit HisF) (IGPS s…	adig_s0050.g52;adig_s0050.g53;adig_s0050.g54;adig_s0050.g55;adig_s0050.g56;adig_s0050.g59;adig_s0050.g60;adig_s0050.g61
BLFC01000632	550000	600001	South Offshore	0.324192	ihs;xpehh;xpnsl	585867	3.96543	594850	5.08634	594850	5.45417	Calcium-activated potassium channel subunit beta-3 (Calcium-activated potassium channel subfamily M subunit beta-3) (Maxi K channel subunit beta-3);Superoxide dismutase [Cu-Zn] (EC 1.15.1.1)	adig_s0004.g41;adig_s0004.g42
BLFC01000632	1650000	1700001	North Offshore	0.441632	ihs;xpehh;xpnsl	1690891	4.20392	1692851	4.07223	1693193	4.69256	Transient receptor potential cation channel subfamily M member 7 (EC 2.7.11.1) (Long transient receptor potential channel 7) (LTrpC-7) (LTrpC7) (Transient receptor potential-phospholipase C-interacting kinase) (TRP-PLIK);UDP-N-acetylglucosamine transferase subunit ALG13 homolog (EC 2.4.1.141) (Glycosyltransferase 28 domain-containing protein 1);Laminin subunit gamma-1;TBC1 domain family member 14…	adig_s0004.g115;adig_s0004.g116;adig_s0004.g117;adig_s0004.g118;adig_s0004.g119
BLFC01000632	2550000	3150001	North Offshore	0.630428	ihs;xpehh;xpnsl	2666594	4.53171	2766132	6.5529	2745812	6.25649	NA;Actin-histidine N-methyltransferase (EC 2.1.1.85) (Protein-L-histidine N-tele-methyltransferase) (SET domain-containing protein 3);Neuropeptide FF receptor 2 (G-protein coupled receptor 74) (G-protein coupled receptor HLWAR77) (Neuropeptide G-protein coupled receptor);Solute carrier family 26 member 6 (Anion exchange transporter) (Chloride-formate exchanger) (Pendrin-L1) (Pendrin-like protein …	adig_s0004.g191;adig_s0004.g192;adig_s0004.g193;adig_s0004.g194;adig_s0004.g195;adig_s0004.g196;adig_s0004.g197;adig_s0004.g198;adig_s0004.g199;adig_s0004.g200;adig_s0004.g201;adig_s0004.g202;adig_s0004.g203;adig_s0004.g204;adig_s0004.g205;adig_s0004.g206;adig_s0004.g207;adig_s0004.g208;adig_s0004.g209;adig_s0004.g210;adig_s0004.g211;adig_s0004.g212;adig_s0004.g213;adig_s0004.g214;adig_s0004.g215…
BLFC01000632	2950000	3000001	South Offshore	0.487619	xpehh;xpnsl	2953899	2.90961	2979390	5.95263	2979157	5.30259	Coadhesin (Fragment);Substance-K receptor (SKR) (NK-2 receptor) (NK-2R) (Neurokinin A receptor) (Tachykinin receptor 2);Neuropeptide FF receptor 2 (G-protein coupled receptor 74) (G-protein coupled receptor HLWAR77) (Neuropeptide G-protein coupled receptor)	adig_s0004.g211;adig_s0004.g212;adig_s0004.g213
BLFC01000639	1300000	1550001	Inshore	0.572586	xpehh;xpnsl;ihs	1314102	4.69142	1313413	9.09364	1313410	6.80179	Peroxidasin homolog (EC 1.11.1.7);Beclin-1 (Coiled-coil myosin-like BCL2-interacting protein) (Protein GT197) [Cleaved into: Beclin-1-C 35 kDa; Beclin-1-C 37 kDa];AP-4 complex subunit beta-1 (AP-4 adaptor complex subunit beta) (Adaptor-related protein complex 4 subunit beta-1) (Beta subunit of AP-4) (Beta4-adaptin);Glycine--tRNA ligase beta subunit (EC 6.1.1.14) (Glycyl-tRNA synthetase beta subun…	adig_s0017.g54;adig_s0017.g55;adig_s0017.g56;adig_s0017.g57;adig_s0017.g58;adig_s0017.g59;adig_s0017.g60;adig_s0017.g61;adig_s0017.g62;adig_s0017.g63;adig_s0017.g64;adig_s0017.g65;adig_s0017.g66;adig_s0017.g67;adig_s0017.g68;adig_s0017.g69;adig_s0017.g70;adig_s0017.g71
BLFC01000639	2100000	2150001	North Offshore	0.393939	ihs	2109437	4.24518	2104496	2.08834	2104496	2.40122	Short transient receptor potential channel 5 (Rtrp5) (TrpC5) (Capacitative calcium entry channel 2) (CCE2)	adig_s0017.g112;adig_s0017.g113
BLFC01000645	400000	450001	South Offshore	0.503442	xpehh;xpnsl	438105	3.3883	433651	6.74455	416385	6.46731	PLAC8-like protein 1;Disintegrin and metalloproteinase domain-containing protein 12 (ADAM 12) (EC 3.4.24.-) (Meltrin-alpha)	adig_s0166.g32;adig_s0166.g35
BLFC01000647	200000	250001	North Offshore	0.203591	xpehh;xpnsl	222994	2.62356	216809	5.15908	225705	4.80798	Choline transporter-like protein 2 (Solute carrier family 44 member 2);Uncharacterized protein ML2453;Splicing factor 3B subunit 2 (Pre-mRNA-splicing factor SF3b 145 kDa subunit) (SF3b145) (Spliceosome-associated protein 145) (SAP 145);Calpain-9 (EC 3.4.22.-) (Digestive tract-specific calpain) (New calpain 4) (nCL-4)	adig_s0012.g15;adig_s0012.g16;adig_s0012.g17;adig_s0012.g18
BLFC01000647	1450000	1500001	South Offshore	0.309729	xpehh;xpnsl	1487040	2.85304	1488151	6.43082	1484884	6.3634	Tyrosine-protein kinase receptor torso (EC 2.7.10.1);Acidic mammalian chitinase (AMCase) (EC 3.2.1.14) (Chitin-binding protein b04) (CBPb04)	adig_s0012.g104;adig_s0012.g105
BLFC01000647	2800000	2850001	North Offshore	0.315294	ihs	2801528	3.94515	2845494	2.85509	2845327	2.81782	T-complex protein 1 subunit delta (TCP-1-delta) (CCT-delta);Thiol:disulfide interchange protein DsbD (EC 1.8.1.8) (Protein-disulfide reductase) (Disulfide reductase);Sphingosine-1-phosphate phosphatase 2 (SPPase2) (Spp2) (hSPP2) (EC 3.1.3.-) (Sphingosine-1-phosphatase 2);Ubiquinone biosynthesis monooxygenase COQ6, mitochondrial (EC 1.14.13.-) (Coenzyme Q10 monooxygenase 6);COMM domain-containing …	adig_s0012.g219;adig_s0012.g220;adig_s0012.g221;adig_s0012.g222;adig_s0012.g223;adig_s0012.g224;adig_s0012.g225;adig_s0012.g226;adig_s0012.g227
BLFC01000647	3000000	3050001	South Offshore	0.358333	ihs	3019098	3.86544	3034506	2.83336	3009327	2.34418	Two pore calcium channel protein 1 (Voltage-dependent calcium channel protein TPC1);Protein O-linked-mannose beta-1,2-N-acetylglucosaminyltransferase 1 (POMGnT1) (EC 2.4.1.-);tRNA pseudouridine synthase Pus10 (Hup10) (EC 5.4.99.25) (Coiled-coil domain-containing protein 139) (tRNA pseudouridine 55 synthase) (Psi55 synthase) (tRNA pseudouridylate synthase) (tRNA-uridine isomerase);Neuropilin-2 (Va…	adig_s0012.g243;adig_s0012.g244;adig_s0012.g245;adig_s0012.g246;adig_s0012.g247;adig_s0012.g248
BLFC01000653	2050000	2150001	Inshore	0.609653	ihs;xpehh;xpnsl	2139950	3.32769	2122914	7.79232	2134707	6.41791	Chromatin-remodeling ATPase INO80 (EC 3.6.4.-) (DNA helicase-related INO80 complex homolog 1) (DNA helicase-related protein INO80);Uncharacterized protein C2orf42 homolog;mRNA decay activator protein ZFP36L1 (Butyrate response factor 1) (EGF-inducible protein CMG1) (TPA-induced sequence 11b) (Zinc finger protein 36, C3H1 type-like 1) (ZFP36-like 1);DNA repair protein RAD51 homolog 2 (R51H2) (RAD5…	adig_s0034.g140;adig_s0034.g142;adig_s0034.g143;adig_s0034.g144;adig_s0034.g145;adig_s0034.g146;adig_s0034.g147;adig_s0034.g148
BLFC01000655	200000	250001	Inshore	0.616541	ihs	227203	2.41192	206072	4.1239	206072	3.36382	Amphoterin-induced protein 2 (AMIGO-2) (Alivin-1)	adig_s0250.g15
BLFC01000660	700000	750001	South Offshore	0.478405	ihs	716842	4.04429	722705	2.85123	722705	2.88726	Ephrin type-A receptor 7 (EC 2.7.10.1) (EPH-like kinase 11) (EK11) (cEK11) (Tyrosine-protein kinase receptor CEPHA7);Major facilitator superfamily domain-containing protein 12;Major facilitator superfamily domain-containing protein 12 (Protein grizzled)	adig_s0133.g29;adig_s0133.g30;adig_s0133.g32
BLFC01000690	2600000	2850001	Inshore	0.393652	ihs;xpehh;xpnsl	2804187	4.9162	2797440	6.75395	2792852	5.62148	NA;[F-actin]-monooxygenase mical1 (EC 1.14.13.225) (EC 1.6.3.1) (Molecule interacting with CasL protein 1) (MICAL-1);Cilia- and flagella-associated protein 157;Deoxynucleotidyltransferase terminal-interacting protein 2 (Estrogen receptor-binding protein) (LPTS-interacting protein 2) (LPTS-RP2) (Terminal deoxynucleotidyltransferase-interacting factor 2) (TdIF2) (TdT-interacting factor 2);Ubiquinon…	adig_s0030.g199;adig_s0030.g200;adig_s0030.g201;adig_s0030.g202;adig_s0030.g204;adig_s0030.g205;adig_s0030.g207;adig_s0030.g208;adig_s0030.g210;adig_s0030.g213;adig_s0030.g212;adig_s0030.g215;adig_s0030.g216;adig_s0030.g217;adig_s0030.g219;adig_s0030.g221;adig_s0030.g222;adig_s0030.g223;adig_s0030.g224
BLFC01000690	3200000	3250001	Inshore	0.375	ihs	3229127	3.86506	3226927	5.1136	3229236	4.30668	Rab5 GDP/GTP exchange factor (Rabex-5);50S ribosomal protein L27;ATP-dependent protease ATPase subunit HslU (Unfoldase HslU)	adig_s0030.g252;adig_s0030.g253;adig_s0030.g254
BLFC01000692	0	50001	South Offshore	0.457143	ihs	37142	2.542	19756	3.33336	39646	2.69383	DNA ligase 4 (EC 6.5.1.1) (DNA ligase II) (DNA ligase IV) (Polydeoxyribonucleotide synthase [ATP] 4);MLX-interacting protein (Transcriptional activator MondoA)	adig_s0191.g1;adig_s0191.g2
BLFC01000706	250000	500001	Inshore	0.428532	xpehh;xpnsl;ihs	319734	1.30669	456899	5.6807	367564	4.47299	Protocadherin Fat 4 (hFat4) (Cadherin family member 14) (FAT tumor suppressor homolog 4) (Fat-like cadherin protein FAT-J);Uncharacterized permease HI_1015;Delta(24)-sterol reductase (EC 1.3.1.72) (Cell elongation protein diminuto)	adig_s0094.g8;adig_s0094.g9;adig_s0094.g10
BLFC01000706	750000	1000001	Inshore	0.447594	xpehh;xpnsl;ihs	906519	3.13826	905676	6.18	951652	5.29937	Mitogen-activated protein kinase-binding protein 1 (JNK-binding protein 1) (JNKBP-1);Pogo transposable element with KRAB domain;Transcription factor SOX-5;DNA-binding protein SMUBP-2 (EC 3.6.4.12) (EC 3.6.4.13) (ATP-dependent helicase IGHMBP2) (Cardiac transcription factor 1) (CATF1) (Immunoglobulin mu-binding protein 2);Protein FAM205A-4;Adenine deaminase (Adenase) (Adenine aminase) (EC 3.5.4.2)…	adig_s0094.g20;adig_s0094.g21;adig_s0094.g22;adig_s0094.g23;adig_s0094.g24;adig_s0094.g25;adig_s0094.g26
BLFC01000715	0	50001	Inshore	0.128755	xpehh	NA	NA	31253	4.12845	41730	3.71548	Cortactin-binding protein 2 (CortBP2);Probable serine/threonine-protein kinase DDB_G0288147 (EC 2.7.11.1)	adig_s0231.g3;adig_s0231.g2
BLFC01000715	150000	200001	North Offshore	0.439446	ihs	195396	3.34687	186618	2.3984	151960	2.49257	Cytochrome P450 4V2 (Docosahexaenoic acid omega-hydroxylase CYP4V2) (EC 1.14.14.79) (Long-chain fatty acid omega-monooxygenase) (EC 1.14.14.80)	adig_s0231.g11
BLFC01000718	1150000	1200001	North Offshore	0.44186	ihs	1191247	4.52965	1191484	2.32567	1194415	2.00251	Pro-Pol polyprotein (Pr125Pol) [Cleaved into: Protease/Reverse transcriptase/ribonuclease H (EC 2.7.7.49) (EC 2.7.7.7) (EC 3.1.26.4) (EC 3.4.23.-) (p87Pro-RT-RNaseH); Protease/Reverse transcriptase (EC 2.7.7.49) (EC 2.7.7.7) (EC 3.4.23.-) (p65Pro-RT); Ribonuclease H (RNase H) (EC 3.1.26.4); Integrase (IN) (EC 2.7.7.-) (EC 3.1.-.-) (p42In)];Histone H2A.V (H2A.F/Z) (Fragment)	adig_s0112.g31;adig_s0112.g32
BLFC01000718	1250000	1400001	Inshore	0.612255	ihs	1354627	5.14527	1272275	4.60231	1262432	4.1672	Calcium-activated potassium channel subunit alpha-1 (BK channel) (BKCA alpha) (Calcium-activated potassium channel, subfamily M subunit alpha-1) (K(VCA)alpha) (KCa1.1) (Maxi K channel) (MaxiK) (Slo-alpha) (Slo1) (Slowpoke homolog) (Slo homolog) (xSlo);Laminin subunit beta-4;Leucine-rich melanocyte differentiation-associated protein;Protein FAM241B;Zinc finger protein 503 (NocA-like zinc finger pr…	adig_s0112.g34;adig_s0112.g35;adig_s0112.g36;adig_s0112.g37;adig_s0112.g38;adig_s0112.g40;adig_s0112.g41
BLFC01000726	800000	850001	North Offshore	0.517153	xpehh;xpnsl	830578	2.27447	823443	5.79018	830395	5.51176	Protein URA2 [Includes: Glutamine-dependent carbamoyl-phosphate synthase (EC 6.3.5.5); Aspartate carbamoyltransferase (EC 2.1.3.2)];Myogenic-determination protein (Protein nautilus) (dMyd);N-lysine methyltransferase KMT5A-A (EC 2.1.1.-) (Histone-lysine N-methyltransferase KMT5A-A) (EC 2.1.1.361) (Lysine-specific methylase 5A-A) (SET domain-containing protein 8-A);X-box-binding protein 1 (Hepatoca…	adig_s0119.g22;adig_s0119.g23;adig_s0119.g24;adig_s0119.g25
BLFC01000729	0	150001	North Offshore	0.748797	xpehh;xpnsl	NA	NA	63515	5.36156	63564	5.32173	Bone morphogenetic protein 1 (BMP-1) (EC 3.4.24.19) (Mammalian tolloid protein) (mTld) (Procollagen C-proteinase) (PCP);Tolloid-like protein 2 (EC 3.4.24.-) (Metalloprotease xolloid) (Xenopus tolloid);Dorsal-ventral patterning tolloid-like protein 1 (EC 3.4.24.-) (Mini fin protein);Hephaestin-like protein (EC 1.-.-.-)	adig_s0124.g1;adig_s0124.g2;adig_s0124.g3;adig_s0124.g4
BLFC01000729	150000	200001	Inshore	0.597766	ihs;xpehh;xpnsl	195585	3.98814	174735	7.28515	190650	5.37354	Hephaestin-like protein (EC 1.-.-.-);Magnesium transporter NIPA2 (Non-imprinted in Prader-Willi/Angelman syndrome region protein 2 homolog);Leucine-rich repeat-containing protein 51;Transmembrane protein 216;Methylphloroacetophenone synthase (MPAS) (EC 2.3.1.-) (Non-reducing polyketide synthase MPAS) (Usnic acid biosynthesis protein MPAS)	adig_s0124.g4;adig_s0124.g5;adig_s0124.g6;adig_s0124.g7;adig_s0124.g8
BLFC01000730	900000	1000001	North Offshore	0.390992	xpehh;xpnsl	998578	0.60738	950712	6.01023	954769	4.40188	Mitochondrial inner membrane magnesium transporter mrs2 (RNA-splicing protein MRS2);Transcription factor MYB123 (Myb-related protein 123) (AcMYB123);Craniofacial development protein 2 (p97 bucentaur protein);Acid-sensing ion channel 1A (ASIC1-A) (Acid-sensing ion channel 1.2-A) (Amiloride-sensitive cation channel 2-B, neuronal-A) (ZASIC1.2);Uncharacterized protein YJR142W	adig_s0077.g33;adig_s0077.g34;adig_s0077.g35;adig_s0077.g36;adig_s0077.g37
BLFC01000732	1950000	2000001	Inshore	0.116501	xpehh;xpnsl	1974413	3.12729	1975613	5.41867	1974126	4.47239	Cytochrome P450 27C1 (EC 1.14.19.53) (All-trans retinol 3,4-desaturase);Nipped-B-like protein A;Sulfopyruvate decarboxylase subunit beta (EC 4.1.1.79);Transmembrane protein 241	adig_s0032.g129;adig_s0032.g130;adig_s0032.g131;adig_s0032.g132
BLFC01000734	350000	400001	Inshore	0.393651	ihs	387760	3.32911	354842	1.95482	363834	2.70633	Tudor domain-containing protein 1;VWFA and cache domain-containing protein 1 (Cache domain-containing protein 1);Purine nucleoside phosphorylase LACC1 (EC 2.4.2.1) (Adenosine deaminase LACC1) (EC 3.5.4.4) (Fatty acid metabolism-immunity nexus) (Guanosine phosphorylase LACC1) (Laccase domain-containing protein 1) (S-methyl-5'-thioadenosine phosphorylase LACC1) (EC 2.4.2.28);Lipopolysaccharide-indu…	adig_s0081.g27;adig_s0081.g28;adig_s0081.g29;adig_s0081.g31;adig_s0081.g32;adig_s0081.g33
BLFC01000734	800000	850001	South Offshore	0.307082	ihs;xpehh;xpnsl	818792	3.71819	816971	5.43089	818617	4.33688	Centromere protein O (CENP-O) (Interphase centromere complex protein 36);Protein mab-21	adig_s0081.g71;adig_s0081.g72
BLFC01000745	300000	400001	Inshore	0.437223	ihs	301932	3.43471	376570	3.80586	380360	3.58522	Endothelin-converting enzyme 1 (ECE-1) (EC 3.4.24.71);Exopolyphosphatase PRUNE1 (EC 3.6.1.1);LHFPL tetraspan subfamily member 2a protein;Lid2 complex component lid2 (Lid2C component lid2);Calcyclin-binding protein (CacyBP);AP-3 complex subunit sigma-1 (AP-3 complex subunit sigma-3A) (Adaptor-related protein complex 3 subunit sigma-1) (Sigma-3A-adaptin) (Sigma3A-adaptin) (Sigma-adaptin 3a);Protein…	adig_s0118.g22;adig_s0118.g23;adig_s0118.g24;adig_s0118.g25;adig_s0118.g27;adig_s0118.g28;adig_s0118.g29;adig_s0118.g30;adig_s0118.g31;adig_s0118.g32
BLFC01000745	1250000	1300001	North Offshore	0.277423	xpehh;xpnsl	1292579	3.5625	1293810	4.15836	1296204	4.41272	Endothelin-converting enzyme 1 (ECE-1) (EC 3.4.24.71)	adig_s0118.g109
BLFC01000745	1350000	1450001	South Offshore	0.24221	xpehh;xpnsl	1410532	4.65199	1397710	6.03626	1397710	6.66027	LexA repressor (EC 3.4.21.88);Putative ammonium transporter 1;Aryl hydrocarbon receptor nuclear translocator-like protein 1 (Basic-helix-loop-helix-PAS protein MOP3) (Brain and muscle ARNT-like 1) (Class E basic helix-loop-helix protein 5) (bHLHe5) (Member of PAS protein 3) (PAS domain-containing protein 3) (bHLH-PAS protein JAP3);Beta-fructofuranosidase, insoluble isoenzyme 2 (EC 3.2.1.26) (Cell…	adig_s0118.g116;adig_s0118.g117;adig_s0118.g118;adig_s0118.g119;adig_s0118.g120;adig_s0118.g121;adig_s0118.g123;adig_s0118.g124
BLFC01000745	1600000	1650001	North Offshore	0.219701	xpehh;xpnsl	1602482	2.65348	1611042	5.33661	1611695	5.17966	Lutropin-choriogonadotropic hormone receptor (LH/CG-R) (Luteinizing hormone receptor) (LSH-R);Essential MCU regulator, mitochondrial (Single-pass membrane protein with aspartate-rich tail 1, mitochondrial)	adig_s0118.g137;adig_s0118.g138
BLFC01000756	600000	650001	South Offshore	0.422414	ihs	605716	3.40673	613473	2.12088	613365	2.48479	Putative ribosomal protein S6 kinase alpha-1 (EC 2.7.11.1)	adig_s0089.g37
BLFC01000763	350000	400001	South Offshore	0.5	ihs	393319	2.52172	393198	2.65204	393588	1.18242	Halomucin;Phospholipase-B 81 (PLB) (EC 3.1.1.-);Endonuclease domain-containing 1 protein (EC 3.1.30.-)	adig_s0200.g12;adig_s0200.g13;adig_s0200.g14
BLFC01000765	100000	300001	South Offshore	0.682077	xpehh;xpnsl;ihs	260843	4.56762	245927	4.80572	280146	4.76781	E3 ubiquitin-protein ligase TRIM71 (EC 2.3.2.27) (Protein lin-41 homolog) (mLin41) (RING-type E3 ubiquitin transferase TRIM71) (Tripartite motif-containing protein 71);Protein CREBRF homolog (Protein Repressed by Tor);Schlafen family member 13 (EC 3.1.-.-) (Ribonuclease S13) (RNase S13) (Schlafen-13) (Schlafen13) (rSLFN13);Lysine-specific histone demethylase 1B (EC 1.14.99.66) (Flavin-containing …	adig_s0157.g6;adig_s0157.g7;adig_s0157.g10;adig_s0157.g11
BLFC01000766	900000	950001	South Offshore	0.160895	xpnsl	911678	1.59938	922591	3.28198	922592	4.58846	MAM and LDL-receptor class A domain-containing protein 1 (Skeletal organic matrix MAM and LDL-receptor 1) (SOM MAM and LDL-receptor 1) (Fragment);WD repeat, SAM and U-box domain-containing protein 1	adig_s0059.g67;adig_s0059.g68
BLFC01000770	650000	700001	Inshore	0.384615	xpehh;xpnsl	667419	2.60077	669890	6.99494	669138	5.0953	NA	NA
BLFC01000770	850000	900001	Inshore	0.370463	ihs	874844	3.75985	873371	2.64995	885654	3.12568	NA	NA
BLFC01000770	1200000	1250001	Inshore	0.535471	ihs;xpehh;xpnsl	1226445	3.13562	1224244	7.1799	1220200	7.69895	NA	NA
BLFC01000770	2800000	2900001	Inshore	0.375908	ihs;xpehh;xpnsl	2889016	4.00873	2889755	6.45083	2815433	5.72164	NA	NA
BLFC01000770	3100000	3150001	Inshore	0.365079	ihs	3106316	4.14539	3102571	1.34513	3102571	1.80103	NA	NA
BLFC01000773	200000	250001	Inshore	0.115385	xpnsl	239839	2.35306	210324	4.40627	210355	4.44733	Ceramide transfer protein (CERT) (Collagen type IV alpha-3-binding protein);Steroid 17-alpha-hydroxylase/17,20 lyase (EC 1.14.14.19) (EC 1.14.14.32) (17-alpha-hydroxyprogesterone aldolase) (CYPXVII) (Cytochrome P450 17A1) (Cytochrome P450-C17) (Cytochrome P450c17)	adig_s0046.g20;adig_s0046.g22
BLFC01000773	500000	550001	Inshore	0.263862	xpehh;xpnsl	533499	2.20094	504862	5.21464	504862	4.13906	Sulfite reductase [ferredoxin] (EC 1.8.7.1);Ubiquitin-conjugating enzyme E2 Q1 (EC 2.3.2.23) (E2 ubiquitin-conjugating enzyme Q1) (Protein NICE-5) (Ubiquitin carrier protein Q1) (Ubiquitin-protein ligase Q1);Tetratricopeptide repeat protein 28 (TPR repeat protein 28);Mucin-4 (MUC-4) (Ascites sialoglycoprotein) (ASGP) (Pancreatic adenocarcinoma mucin) (Testis mucin) [Cleaved into: Mucin-4 alpha ch…	adig_s0046.g42;adig_s0046.g43;adig_s0046.g44;adig_s0046.g45;adig_s0046.g46
BLFC01000773	1700000	1750001	North Offshore	0.351923	ihs	1726920	3.83509	1718249	2.77975	1722866	3.42698	RNA polymerase I-specific transcription initiation factor RRN3;Hydroxyacylglutathione hydrolase, mitochondrial (EC 3.1.2.6) (Glyoxalase II) (Glx II);Ubiquitin carboxyl-terminal hydrolase 1 (EC 3.4.19.12) (Deubiquitinating enzyme 1) (Ubiquitin thioesterase 1) (Ubiquitin-specific-processing protease 1) [Cleaved into: Ubiquitin carboxyl-terminal hydrolase 1, N-terminal fragment];DNA polymerase delta…	adig_s0046.g121;adig_s0046.g122;adig_s0046.g123;adig_s0046.g124;adig_s0046.g125;adig_s0046.g126
BLFC01000773	2100000	2250001	Inshore	0.260515	xpehh;xpnsl	2129760	2.83286	2182234	6.40305	2130558	5.28582	Speract receptor (EC 4.6.1.2) (Guanylate cyclase);Atrial natriuretic peptide receptor 1 (EC 4.6.1.2) (Atrial natriuretic peptide receptor type A) (ANP-A) (ANPR-A) (NPR-A) (Guanylate cyclase A) (GC-A);Receptor-type guanylate cyclase Gyc76C (EC 4.6.1.2) (DrGC-1)	adig_s0046.g154;adig_s0046.g156;adig_s0046.g157;adig_s0046.g158
BLFC01000774	1650000	1700001	South Offshore	0.250549	ihs	1663236	3.20923	1659497	3.277	1659497	3.92118	Immunoglobulin-binding protein 1 (B-cell signal transduction molecule alpha 4) (Protein alpha-4) (CD79a-binding protein 1) (Protein phosphatase 2/4/6 regulatory subunit) (Renal carcinoma antigen NY-REN-16);Phosphopantothenate--cysteine ligase (EC 6.3.2.51) (Phosphopantothenoylcysteine synthetase) (PPC synthetase);Sodium-dependent phosphate transport protein 2B (Sodium-phosphate transport protein …	adig_s0106.g64;adig_s0106.g65;adig_s0106.g66;adig_s0106.g67
BLFC01000778	700000	800001	South Offshore	0.253742	xpehh;xpnsl	734553	2.72001	753711	4.14284	735231	3.73357	F-box/LRR-repeat protein 14 (F-box and leucine-rich repeat protein 14);Protein Wnt-5a;Pro-Pol polyprotein (Pr125Pol) [Cleaved into: Protease/Reverse transcriptase/ribonuclease H (EC 2.7.7.49) (EC 2.7.7.7) (EC 3.1.26.4) (EC 3.4.23.-) (p87Pro-RT-RNaseH); Protease/Reverse transcriptase (EC 2.7.7.49) (EC 2.7.7.7) (EC 3.4.23.-) (p65Pro-RT); Ribonuclease H (RNase H) (EC 3.1.26.4); Integrase (IN) (EC 2.…	adig_s0107.g45;adig_s0107.g46;adig_s0107.g47;adig_s0107.g48;adig_s0107.g49
BLFC01000778	750000	800001	North Offshore	0.246914	xpehh;xpnsl	750471	1.36658	764228	3.84589	765995	3.72396	Pro-Pol polyprotein (Pr125Pol) [Cleaved into: Protease/Reverse transcriptase/ribonuclease H (EC 2.7.7.49) (EC 2.7.7.7) (EC 3.1.26.4) (EC 3.4.23.-) (p87Pro-RT-RNaseH); Protease/Reverse transcriptase (EC 2.7.7.49) (EC 2.7.7.7) (EC 3.4.23.-) (p65Pro-RT); Ribonuclease H (RNase H) (EC 3.1.26.4); Integrase (IN) (EC 2.7.7.-) (EC 3.1.-.-) (p42In)];Periplasmic chaperone PpiD (Periplasmic folding chaperone…	adig_s0107.g47;adig_s0107.g48;adig_s0107.g49
BLFC01000816	400000	450001	Inshore	0.157343	xpehh;xpnsl	402132	3.45902	403474	5.44239	402285	6.01676	Protein GDAP2 homolog;Cilia- and flagella-associated protein 47	adig_s0180.g37;adig_s0180.g39;adig_s0180.g40
BLFC01000818	2100000	2150001	South Offshore	0.379377	xpehh	2134532	1.43798	2147329	4.31912	2147556	4.14656	Guanylate-binding protein 1 (EC 3.6.5.-) (GTP-binding protein 2) (GBP-2) (Guanine nucleotide-binding protein 2) (Interferon-induced guanylate-binding protein 2) (p67);Glutamate receptor ionotropic, kainate 2 (GluK2) (Glutamate receptor 6) (GluR-6) (GluR6);Glutamate receptor 3.7 (Ionotropic glutamate receptor GLR5) (Ligand-gated ion channel 3.7);Glutamine--fructose-6-phosphate aminotransferase [is…	adig_s0037.g145;adig_s0037.g146;adig_s0037.g147;adig_s0037.g148
BLFC01000820	1050000	1100001	Inshore	0.507538	ihs	1086673	3.59923	1057876	2.00743	1051012	1.99627	Carnitine O-palmitoyltransferase 1, liver isoform (CPT1-L) (EC 2.3.1.21) (Carnitine O-palmitoyltransferase I, liver isoform) (CPT I) (CPTI-L) (Carnitine palmitoyltransferase 1A);Short transient receptor potential channel 4 (TrpC4) (Trp-related protein 4) (hTrp-4) (hTrp4);Probable helicase senataxin (EC 3.6.4.-) (Amyotrophic lateral sclerosis 4 protein homolog) (SEN1 homolog)	adig_s0065.g82;adig_s0065.g83;adig_s0065.g84
BLFC01000827	1250000	1300001	South Offshore	0.206161	xpehh	1258935	1.99368	1263260	4.06275	1261773	3.39039	Putative ankyrin repeat protein L91	adig_s0018.g63
BLFC01000829	450000	500001	South Offshore	0.144041	xpnsl	NA	NA	496452	4.32431	498648	5.74433	Probable potassium transport system protein kup;tRNA U34 carboxymethyltransferase (EC 2.5.1.-);Glutamyl aminopeptidase (EAP) (EC 3.4.11.7) (Aminopeptidase A) (AP-A) (CD antigen CD249)	adig_s0242.g39;adig_s0242.g40;adig_s0242.g42;adig_s0242.g43
BLFC01000834	1150000	1200001	South Offshore	0.183502	xpnsl	1160239	2.20555	1176394	4.13243	1176066	4.89078	Potassium voltage-gated channel subfamily G member 2 (Potassium channel cKv6.2) (Voltage-gated potassium channel subunit Kv6.2);GTPase Der (GTP-binding protein EngA)	adig_s0028.g79;adig_s0028.g80
BLFC01000834	1200000	1250001	North Offshore	0.196829	xpehh;xpnsl	1233970	3.73843	1206477	4.09158	1209588	4.26273	Signal peptide, CUB and EGF-like domain-containing protein 2 (Protein You);Probable outer membrane protein PmpI (Polymorphic membrane protein I);Phospholipase A2 A2-actitoxin-Cgg2a (A2-AITX-Cgg2a) (EC 3.1.1.4) (CgPLA2) (Phosphatidylcholine 2-acylhydrolase);Low-density lipoprotein receptor (LDL receptor) (Fragment);Universal stress protein Sll1388 (USP Sll1388);Adenosine receptor A2a	adig_s0028.g82;adig_s0028.g83;adig_s0028.g84;adig_s0028.g85;adig_s0028.g86;adig_s0028.g87
BLFC01000834	3350000	3400001	Inshore	0.380719	ihs	3350192	3.50333	3351106	4.11796	3360212	3.22617	1,4-alpha-glucan branching enzyme GlgB (EC 2.4.1.18) (1,4-alpha-D-glucan:1,4-alpha-D-glucan 6-glucosyl-transferase) (Alpha-(1->4)-glucan branching enzyme) (Glycogen branching enzyme) (BE);Cystinosin homolog;Deoxyribose-phosphate aldolase (DERA) (EC 4.1.2.4) (2-deoxy-D-ribose 5-phosphate aldolase) (Phosphodeoxyriboaldolase) (Deoxyriboaldolase);Protein AMN1 homolog	adig_s0028.g243;adig_s0028.g244;adig_s0028.g245;adig_s0028.g246
BLFC01000834	3550000	3600001	South Offshore	0.251001	ihs	3598939	4.23803	3574761	2.9998	3574761	3.56807	Lipoxygenase homology domain-containing protein 1;Melanopsin-B (Opsin-4B) (xMOP);Catalase (EC 1.11.1.6)	adig_s0028.g255;adig_s0028.g256;adig_s0028.g257
BLFC01000838	550000	600001	Inshore	0.617647	ihs	552502	-0.140772	550234	1.72985	587308	1.54485	NA	NA
BLFC01000838	1750000	1950001	North Offshore	0.433622	xpnsl;xpehh	1909343	2.22538	1834551	3.97819	1772970	4.37986	Vesicular inhibitory amino acid transporter (GABA and glycine transporter) (Solute carrier family 32 member 1) (Vesicular GABA transporter) (xVIAAT);Krueppel-like factor 5 (Basic transcription element-binding protein 2) (BTE-binding protein 2) (Colon krueppel-like factor) (GC-box-binding protein 2) (Intestinal-enriched krueppel-like factor) (Transcription factor BTEB2);Alpha-(1,3)-fucosyltransfer…	adig_s0033.g50;adig_s0033.g51;adig_s0033.g52;adig_s0033.g53;adig_s0033.g54;adig_s0033.g55;adig_s0033.g56
BLFC01000846	6200000	6250001	Inshore	0.11169	xpnsl	6212824	2.93805	6211714	4.02555	6210244	4.06198	Intersectin-1 (EH and SH3 domains protein 1);Intersectin-2 (EH domain and SH3 domain regulator of endocytosis 2) (EH and SH3 domains protein 2) (SH3 domain-containing protein 1B);E3 ubiquitin-protein ligase listerin (EC 2.3.2.27) (RING finger protein 160) (Zfp-294) (RING-type E3 ubiquitin transferase listerin);E3 ubiquitin-protein ligase listerin (EC 2.3.2.27) (RING finger protein 160) (RING-type…	adig_s0002.g563;adig_s0002.g564;adig_s0002.g565;adig_s0002.g566;adig_s0002.g567;adig_s0002.g568
BLFC01000847	1200000	1350001	North Offshore	0.442012	xpehh;xpnsl	1212897	4.21653	1346965	4.74441	1211187	4.79447	Beta-galactosidase-1-like protein 2 (EC 3.2.1.-);Integrin alpha-2 (CD49 antigen-like family member B) (Collagen receptor) (Platelet membrane glycoprotein Ia) (GPIa) (VLA-2 subunit alpha) (CD antigen CD49b) (Fragment);Ent-isokaurene C2/C3-hydroxylase (EC 1.14.14.76) (Cytochrome P450 71Z6)	adig_s0087.g29;adig_s0087.g30;adig_s0087.g31;adig_s0087.g32
BLFC01000850	1200000	1350001	South Offshore	0.286909	xpehh;xpnsl	1346448	1.80067	1246900	4.41474	1238088	4.37861	Putative phosphoenolpyruvate synthase regulatory protein (PEP synthase regulatory protein) (PSRP) (EC 2.7.11.33) (EC 2.7.4.28) (Pyruvate, water dikinase regulatory protein);Zinc finger and SCAN domain-containing protein 29 (Zinc finger protein 690);G-protein coupled receptor family C group 5 member D;Cell death abnormality protein 12	adig_s0076.g65;adig_s0076.g66;adig_s0076.g67;adig_s0076.g68
BLFC01000857	0	100001	North Offshore	0.610316	xpehh;xpnsl	40776	3.82486	42058	5.10738	15088	5.28861	Melanotransferrin (Melanoma-associated antigen p97) (CD antigen CD228);Serotransferrin;Melanotransferrin (Membrane-bound transferrin-like protein p97) (CD antigen CD228);Ovotransferrin;Orexin receptor type 2 (Ox-2-R) (Ox2-R) (Ox2R) (Hypocretin receptor type 2)	adig_s0070.g1;adig_s0070.g2;adig_s0070.g3;adig_s0070.g4;adig_s0070.g5;adig_s0070.g6;adig_s0070.g7
BLFC01000857	0	150001	South Offshore	0.534269	ihs;xpehh;xpnsl	116600	4.80004	100598	4.44045	124352	4.82474	Melanotransferrin (Melanoma-associated antigen p97) (CD antigen CD228);Serotransferrin;Melanotransferrin (Membrane-bound transferrin-like protein p97) (CD antigen CD228);Ovotransferrin;Orexin receptor type 2 (Ox-2-R) (Ox2-R) (Ox2R) (Hypocretin receptor type 2);KH domain-containing, RNA-binding, signal transduction-associated protein 3 (RNA-binding protein Etoile) (Sam68-like mammalian protein 2) …	adig_s0070.g1;adig_s0070.g2;adig_s0070.g3;adig_s0070.g4;adig_s0070.g5;adig_s0070.g6;adig_s0070.g7;adig_s0070.g8
BLFC01000857	650000	700001	South Offshore	0.409722	ihs	694331	3.44061	692428	3.57331	688785	3.62432	D-alanine--D-alanine ligase (EC 6.3.2.4) (D-Ala-D-Ala ligase) (D-alanylalanine synthetase);UPF0545 protein C22orf39 homolog;Thioredoxin domain-containing protein 17 (14 kDa thioredoxin-related protein) (TRP14) (Protein 42-9-9) (Thioredoxin-like protein 5)	adig_s0070.g40;adig_s0070.g41;adig_s0070.g42;adig_s0070.g43;adig_s0070.g44
BLFC01000877	650000	700001	South Offshore	0.16833	xpnsl	691299	3.66229	684308	3.51196	685205	4.22496	Ufm1-specific protease 2 (UfSP2) (EC 3.4.22.-);Cyclic GMP-AMP synthase (NvcGAS) (cGAMP synthase) (cGAS) (nv-cGAS) (EC 2.7.7.86) (3'3'-cGAMP synthase);Nephrocystin-3;Ubiquitin-conjugating enzyme E2 A (EC 2.3.2.23) (E2 ubiquitin-conjugating enzyme A) (RAD6 homolog A) (HR6A) (mHR6A) (Ubiquitin carrier protein A) (Ubiquitin-protein ligase A);Solute carrier family 25 member 43;ADP,ATP carrier protein …	adig_s0111.g42;adig_s0111.g43;adig_s0111.g44;adig_s0111.g45;adig_s0111.g46;adig_s0111.g47
BLFC01000889	250000	300001	North Offshore	0.333333	xpehh	251439	0.79986	252189	4.0166	252809	3.22085	WD repeat-containing protein 7 (TGF-beta resistance-associated protein TRAG)	adig_s0058.g7
BLFC01000909	50000	100001	North Offshore	0.315789	ihs	99061	2.20358	97342	3.28092	97342	3.90422	Probable NAD(P)H-dependent D-xylose reductase xyl1 (XR) (EC 1.1.1.307);Uncharacterized skeletal organic matrix protein 4 (Uncharacterized SOMP-4) (Fragment);Protein TASOR (CTCL tumor antigen se89-1) (Retinoblastoma-associated protein RAP140) (Transgene activation suppressor protein);Tyrosine-protein phosphatase non-receptor type 23 (EC 3.1.3.48) (His domain-containing protein tyrosine phosphatase…	adig_s0064.g3;adig_s0064.g4;adig_s0064.g5;adig_s0064.g6;adig_s0064.g7
BLFC01000927	850000	900001	North Offshore	0.237179	xpehh;xpnsl	894119	0.491962	868086	3.42451	862424	3.41805	PiggyBac transposable element-derived protein 5 (EC 3.1.-.-) (PiggyBac domain-related protein 5) (PiggyBac transposase 5)	adig_s0079.g65
BLFC01000928	550000	600001	Inshore	0.635593	xpehh;xpnsl	NA	NA	560179	8.10162	566045	5.05025	182 kDa tankyrase-1-binding protein;Soluble starch synthase 2-2, chloroplastic/amyloplastic (EC 2.4.1.21) (Soluble starch synthase II-2);WD repeat-containing protein 35 (Naofen)	adig_s0036.g20;adig_s0036.g21;adig_s0036.g22
BLFC01000929	100000	150001	South Offshore	0.166667	xpnsl	104355	0.89123	104514	3.48166	104892	3.30918	von Willebrand factor (vWF) (Fragment);Transposon Tf2-6 polyprotein (Retrotransposable element Tf2 155 kDa protein);Laccase-10 (EC 1.10.3.2) (Benzenediol:oxygen oxidoreductase 10) (Diphenol oxidase 10) (Urishiol oxidase 10);Eukaryotic translation initiation factor 3 subunit J (eIF3j) (Eukaryotic translation initiation factor 3 30 kDa subunit) (eIF-3 30 kDa);Vitrin (Akhirin);Vitrin	adig_s0013.g6;adig_s0013.g7;adig_s0013.g8;adig_s0013.g9;adig_s0013.g10;adig_s0013.g11
BLFC01000930	500000	550001	North Offshore	0.17801	xpnsl	505081	0.950698	505179	3.79061	505179	3.71702	Membrane protein insertase YidC (Foldase YidC) (Membrane integrase YidC) (Membrane protein YidC);Transcription factor MYC2 (OsMYC2) (Basic helix-loop-helix protein 9) (OsbHLH009) (bHLH 9)	adig_s0088.g21;adig_s0088.g22
BLFC01000954	750000	800001	South Offshore	0.216666	xpehh;xpnsl	770155	2.08234	755113	4.75934	754264	4.43396	VWFA and cache domain-containing protein 1 (Cache domain-containing protein 1)	adig_s0181.g74;adig_s0181.g75;adig_s0181.g76
BLFC01000954	1100000	1150001	South Offshore	0.477612	ihs	1121823	4.48059	1117444	3.65213	1117769	3.52993	Homeobox protein aristaless;Sesquipedalian-1 (Ses1) (27 kDa inositol polyphosphate phosphatase-interacting protein A) (IPIP27A) (PH domain-containing endocytic trafficking adaptor 1);Indolethylamine N-methyltransferase (Indolamine N-methyltransferase) (EC 2.1.1.49) (EC 2.1.1.96) (Aromatic alkylamine N-methyltransferase) (Amine N-methyltransferase) (Arylamine N-methyltransferase) (Thioether S-meth…	adig_s0181.g97;adig_s0181.g98;adig_s0181.g99;adig_s0181.g101

## Sheet: Table S5
Table S5. List of genes overlapping with selective sweeps identified by extended haplotype homozygosity statistics.
Scaffold id	Start	End	Population	Gene ID	Fraction with z-score > 2	stats	max iHS pos	max iHS	max XP-EHH pos	max XP-EHH	max XP-nSL pos	max XP-nSL	Uniprot id	GO (swissprot)	KEGG	Protein name	GO (interproscan)
BLFC01000008	1150000	1200001	inshore	adig_s0073.g90	0.376238	ihs	1151860	2.96154	1150520	3.38807	1150520	3.41195	TTN1_CAEEL	GO:0004674; GO:0004712; GO:0005524; GO:0017022; GO:0031672; GO:0031674; GO:0031965; GO:0046872; GO:0051015; GO:0106310	NA	Titin homolog (EC 2.7.11.1)	NA
BLFC01000008	2050000	2100001	inshore	adig_s0073.g153	0.387699	xpehh;xpnsl	2062023	3.47442	2065705	5.67936	2058926	5.87126	CPP1_ACRMI	GO:0004252; GO:0005576	NA	CUB and peptidase domain-containing protein 1 (Fragment)	GO:0004252; GO:0006508; GO:0004252; GO:0006508; GO:0005509; GO:0007596
BLFC01000008	2050000	2100001	inshore	adig_s0073.g154	0.387699	xpehh;xpnsl	2062023	3.47442	2065705	5.67936	2058926	5.87126	BARH1_HUMAN	GO:0000785; GO:0000977; GO:0000981; GO:0001228; GO:0001764; GO:0005634; GO:0006357; GO:0007605; GO:0030901; GO:0043524; GO:1990837	hsa:56751;	BarH-like 1 homeobox protein	GO:0003677; GO:0000981; GO:0006355
BLFC01000008	2050000	2100001	inshore	adig_s0073.g155	0.387699	xpehh;xpnsl	2062023	3.47442	2065705	5.67936	2058926	5.87126	DLX4A_DANRE	GO:0000122; GO:0000978; GO:0000981; GO:0005634; GO:0006357; GO:0030154	dre:30561;	Homeobox protein Dlx4a (DLX-8) (Distal-less homeobox protein 4a)	GO:0000981; GO:0006355; GO:0003677
BLFC01000008	2050000	2100001	inshore	adig_s0073.g156	0.387699	xpehh;xpnsl	2062023	3.47442	2065705	5.67936	2058926	5.87126	MSHA_STRAW	GO:0000287; GO:0008375; GO:0010125; GO:0102710	sma:SAVERM_4006;	D-inositol 3-phosphate glycosyltransferase (EC 2.4.1.250) (N-acetylglucosamine-inositol-phosphate N-acetylglucosaminyltransferase) (GlcNAc-Ins-P N-acetylglucosaminyltransferase)	NA
BLFC01000008	2050000	2100001	inshore	adig_s0073.g158	0.387699	xpehh;xpnsl	2062023	3.47442	2065705	5.67936	2058926	5.87126	GOGA4_MOUSE	GO:0000139; GO:0005654; GO:0005737; GO:0005794; GO:0031267; GO:0043001; GO:0045773; GO:0048193; GO:0051020	mmu:54214;	Golgin subfamily A member 4 (tGolgin-1)	NA
BLFC01000016	1050000	1100001	inshore	adig_s0011.g61	0.212598	xpehh	1097707	1.42546	1099364	4.30497	1097707	3.22342	SLN13_HUMAN	GO:0000049; GO:0004521; GO:0005524; GO:0005737; GO:0008270; GO:0016075; GO:0016078; GO:0051607	hsa:146857;	Schlafen family member 13 (EC 3.1.-.-) (Schlafen-13) (hSLFN13)	NA
BLFC01000016	1050000	1100001	inshore	adig_s0011.g62	0.212598	xpehh	1097707	1.42546	1099364	4.30497	1097707	3.22342	SLN14_RABIT	GO:0004521; GO:0005634; GO:0005737; GO:0006402; GO:0016075; GO:0036345; GO:0043022; GO:0071286; GO:0071287; GO:0090502	ocu:100358198;	Protein SLFN14 [Cleaved into: C-terminally truncated SLFN14 endoribonuclease (EC 3.1.-.-) (Schlafen family member 14)]	NA
BLFC01000016	1050000	1100001	inshore	adig_s0011.g63	0.212598	xpehh	1097707	1.42546	1099364	4.30497	1097707	3.22342	MLC2_DROME	GO:0005509; GO:0005829; GO:0016460; GO:0017022; GO:0030048; GO:0031475; GO:0031476; GO:0031477; GO:0032036	dme:Dmel_CG3201;	Myosin-2 essential light chain (Myosin II essential light chain) (Non-muscle myosin essential light chain)	GO:0005509
BLFC01000039	100000	150001	inshore	adig_s0146.g9	0.712259	xpehh;xpnsl	149931	2.68655	143662	7.71652	141029	5.68318	SEPT8_XENTR	GO:0003924; GO:0005525; GO:0005940; GO:0015630; GO:0030424; GO:0030672; GO:0031105; GO:0032153; GO:0034613; GO:0035542; GO:0060090; GO:0061640; GO:0098793	xtr:100126684;	Septin-8	GO:0005525
BLFC01000039	100000	150001	inshore	adig_s0146.g10	0.712259	xpehh;xpnsl	149931	2.68655	143662	7.71652	141029	5.68318	LRBA_MOUSE	GO:0000423; GO:0005764; GO:0005783; GO:0005802; GO:0005829; GO:0005886; GO:0007165; GO:0008104; GO:0016020; GO:0016021; GO:0016197; GO:0019901; GO:0031410; GO:0034497; GO:0051018; GO:1990830	mmu:80877;	Lipopolysaccharide-responsive and beige-like anchor protein (Beige-like protein)	NA
BLFC01000051	600000	650001	inshore	adig_s0009.g24	0.378151	ihs	606419	4.8272	620726	3.01434	620976	3.15953	S35F5_MOUSE	GO:0016021	mmu:74150;	Solute carrier family 35 member F5	GO:0016020; GO:0016021; GO:0016020; GO:0016021; GO:0016020; GO:0016021
BLFC01000051	600000	650001	inshore	adig_s0009.g25	0.378151	ihs	606419	4.8272	620726	3.01434	620976	3.15953	ENPP5_RAT	GO:0000210; GO:0005886; GO:0007154; GO:0008270; GO:0016020; GO:0016021	rno:316249;	Ectonucleotide pyrophosphatase/phosphodiesterase family member 5 (E-NPP 5) (NPP-5) (EC 3.1.-.-)	GO:0003824
BLFC01000051	600000	650001	inshore	adig_s0009.g26	0.378151	ihs	606419	4.8272	620726	3.01434	620976	3.15953	Y1946_NEIG1	NA	ngo:NGO_1946;	UPF0276 protein NGO1946	NA
BLFC01000051	3550000	3600001	inshore	adig_s0009.g174	0.117371	xpehh	3556299	1.22063	3555441	4.47151	3558277	3.44029	VIT_BOMMO	GO:0005319; GO:0005576; GO:0045735	bmor:692741;	Vitellogenin [Cleaved into: Vitellin light chain (VL); Vitellin light chain rare isoform; Vitellin heavy chain rare isoform; Vitellin heavy chain (VH)]	NA
BLFC01000074	100000	250001	inshore	adig_s0057.g5	0.433003	ihs;xpehh;xpnsl	228082	3.45896	134031	5.74859	130412	4.93609	HUTU_MOUSE	GO:0005829; GO:0006548; GO:0016153; GO:0019556; GO:0019557	mmu:243537;	Urocanate hydratase (Urocanase) (EC 4.2.1.49) (Imidazolonepropionate hydrolase)	GO:0016153
BLFC01000074	100000	250001	inshore	adig_s0057.g6	0.433003	ihs;xpehh;xpnsl	228082	3.45896	134031	5.74859	130412	4.93609	HUTH_BOVIN	GO:0004397; GO:0005737; GO:0006548; GO:0016841; GO:0019556; GO:0019557	bta:615205;	Histidine ammonia-lyase (Histidase) (EC 4.3.1.3)	GO:0016841; GO:0003824
BLFC01000074	100000	250001	inshore	adig_s0057.g7	0.433003	ihs;xpehh;xpnsl	228082	3.45896	134031	5.74859	130412	4.93609	HUTH_BOVIN	GO:0004397; GO:0005737; GO:0006548; GO:0016841; GO:0019556; GO:0019557	bta:615205;	Histidine ammonia-lyase (Histidase) (EC 4.3.1.3)	GO:0003824
BLFC01000074	100000	250001	inshore	adig_s0057.g8	0.433003	ihs;xpehh;xpnsl	228082	3.45896	134031	5.74859	130412	4.93609	CATC_HUMAN	GO:0001913; GO:0004197; GO:0004252; GO:0005576; GO:0005615; GO:0005654; GO:0005764; GO:0005788; GO:0005794; GO:0005813; GO:0006508; GO:0006955; GO:0007568; GO:0008234; GO:0008239; GO:0010033; GO:0016020; GO:0016505; GO:0019902; GO:0030134; GO:0031404; GO:0031642; GO:0033116; GO:0035578; GO:0042802; GO:0043231; GO:0043621; GO:0051087; GO:0051603; GO:0062023; GO:0070062; GO:1903052; GO:1903980; GO:…	hsa:1075;	Dipeptidyl peptidase 1 (EC 3.4.14.1) (Cathepsin C) (Cathepsin J) (Dipeptidyl peptidase I) (DPP-I) (DPPI) (Dipeptidyl transferase) [Cleaved into: Dipeptidyl peptidase 1 exclusion domain chain (Dipeptidyl peptidase I exclusion domain chain); Dipeptidyl peptidase 1 heavy chain (Dipeptidyl peptidase I heavy chain); Dipeptidyl peptidase 1 light chain (Dipeptidyl peptidase I light chain)]	GO:0006508; GO:0008234
BLFC01000074	100000	250001	inshore	adig_s0057.g9	0.433003	ihs;xpehh;xpnsl	228082	3.45896	134031	5.74859	130412	4.93609	ODPB_MOUSE	GO:0004739; GO:0005654; GO:0005739; GO:0005967; GO:0006006; GO:0006086; GO:0006099; GO:0034604; GO:0045254; GO:0061732	mmu:68263;	Pyruvate dehydrogenase E1 component subunit beta, mitochondrial (PDHE1-B) (EC 1.2.4.1)	GO:0003824; GO:0004739; GO:0006086
BLFC01000074	100000	250001	inshore	adig_s0057.g10	0.433003	ihs;xpehh;xpnsl	228082	3.45896	134031	5.74859	130412	4.93609	ARF4_XENLA	GO:0003924; GO:0005525; GO:0005794; GO:0015031; GO:0016192	xla:398551;xla:779066;	ADP-ribosylation factor 4	GO:0003924; GO:0005525; GO:0003924; GO:0005525
BLFC01000074	100000	250001	inshore	adig_s0057.g11	0.433003	ihs;xpehh;xpnsl	228082	3.45896	134031	5.74859	130412	4.93609	ROST_DROME	GO:0007520; GO:0016020; GO:0016021	dme:Dmel_CG9552;	Protein rolling stone	NA
BLFC01000074	100000	250001	inshore	adig_s0057.g12	0.433003	ihs;xpehh;xpnsl	228082	3.45896	134031	5.74859	130412	4.93609	KDPA_POLAQ	GO:0005887; GO:0008556; GO:0030955	pnu:Pnuc_1670;	Potassium-transporting ATPase potassium-binding subunit (ATP phosphohydrolase [potassium-transporting] A chain) (Potassium-binding and translocating subunit A) (Potassium-translocating ATPase A chain)	NA
BLFC01000074	100000	250001	inshore	adig_s0057.g13	0.433003	ihs;xpehh;xpnsl	228082	3.45896	134031	5.74859	130412	4.93609	KLKB1_BOVIN	GO:0004252; GO:0005615; GO:0006954; GO:0007596; GO:0031639; GO:0042730; GO:0042803; GO:0051919	bta:533547;	Plasma kallikrein (EC 3.4.21.34) (Fletcher factor) (Kininogenin) (Plasma prekallikrein) [Cleaved into: Plasma kallikrein heavy chain; Plasma kallikrein light chain]	GO:0004252; GO:0006508; GO:0005509; GO:0007596
BLFC01000074	100000	250001	inshore	adig_s0057.g14	0.433003	ihs;xpehh;xpnsl	228082	3.45896	134031	5.74859	130412	4.93609	ABLM1_MOUSE	GO:0001725; GO:0003779; GO:0005737; GO:0007010; GO:0007411; GO:0014069; GO:0015629; GO:0030027; GO:0030032; GO:0045944; GO:0046872; GO:0051015; GO:0060271	mmu:226251;	Actin-binding LIM protein 1 (abLIM-1) (Actin-binding LIM protein family member 1)	GO:0003779; GO:0007010
BLFC01000074	100000	250001	inshore	adig_s0057.g15	0.433003	ihs;xpehh;xpnsl	228082	3.45896	134031	5.74859	130412	4.93609	Y1623_METJA	NA	mja:MJ_1623;	Uncharacterized protein MJ1623	GO:0003824
BLFC01000074	100000	250001	inshore	adig_s0057.g16	0.433003	ihs;xpehh;xpnsl	228082	3.45896	134031	5.74859	130412	4.93609	NAGK_MOUSE	GO:0005524; GO:0006044; GO:0009384; GO:0019262; GO:0045127	mmu:56174;	N-acetyl-D-glucosamine kinase (N-acetylglucosamine kinase) (EC 2.7.1.59) (GlcNAc kinase)	GO:0045127
BLFC01000074	100000	250001	inshore	adig_s0057.g17	0.433003	ihs;xpehh;xpnsl	228082	3.45896	134031	5.74859	130412	4.93609	MOXD1_MOUSE	GO:0004500; GO:0005507; GO:0005615; GO:0005789; GO:0006589; GO:0016021; GO:0030667; GO:0042420; GO:0042421	mmu:59012;	DBH-like monooxygenase protein 1 (EC 1.14.17.-) (DBH-related protein) (Monooxygenase X)	GO:0004500
BLFC01000082	550000	600001	inshore	adig_s0168.g24	0.637795	ihs	586389	1.06654	573504	-0.144667	573504	-0.0622397	AGRA2_DANRE	GO:0001944; GO:0002040; GO:0004930; GO:0005886; GO:0007166; GO:0007417; GO:0016021; GO:0016055; GO:0022009; GO:0090263; GO:1990791; GO:1990909	NA	Adhesion G protein-coupled receptor A2 (G-protein coupled receptor 124)	NA
BLFC01000123	850000	900001	inshore	adig_s0039.g83	0.457392	xpehh;xpnsl	865610	2.79269	865926	5.52992	873566	4.6371	ZN519_HUMAN	GO:0000978; GO:0000981; GO:0005634; GO:0006355; GO:0046872	hsa:162655;	Zinc finger protein 519	NA
BLFC01000123	850000	900001	inshore	adig_s0039.g84	0.457392	xpehh;xpnsl	865610	2.79269	865926	5.52992	873566	4.6371	QCR7_FASHE	GO:0005750; GO:0006122	NA	Cytochrome b-c1 complex subunit 7 (Complex III subunit 7) (Complex III subunit VII) (Ubiquinol-cytochrome c reductase complex 14 kDa protein)	GO:0005750; GO:0006122
BLFC01000123	850000	900001	inshore	adig_s0039.g85	0.457392	xpehh;xpnsl	865610	2.79269	865926	5.52992	873566	4.6371	RAB38_MOUSE	GO:0003924; GO:0005525; GO:0005737; GO:0005739; GO:0005764; GO:0005769; GO:0005783; GO:0005802; GO:0005829; GO:0005886; GO:0006886; GO:0007005; GO:0012505; GO:0016020; GO:0016192; GO:0030670; GO:0030742; GO:0031982; GO:0032438; GO:0033162; GO:0035646; GO:0035650; GO:0035651; GO:0036461; GO:0042470; GO:0044233; GO:0045335; GO:0060155; GO:0072657; GO:0090383; GO:1903232; GO:2001247	mmu:72433;	Ras-related protein Rab-38	GO:0003924; GO:0005525
BLFC01000123	850000	900001	inshore	adig_s0039.g86	0.457392	xpehh;xpnsl	865610	2.79269	865926	5.52992	873566	4.6371	GDF5_HUMAN	GO:0005125; GO:0005576; GO:0005615; GO:0005886; GO:0007179; GO:0007267; GO:0008083; GO:0009612; GO:0010862; GO:0030326; GO:0030509; GO:0030513; GO:0032331; GO:0032332; GO:0035136; GO:0035137; GO:0036122; GO:0040014; GO:0042802; GO:0043524; GO:0043932; GO:0045666; GO:0050680; GO:0060390; GO:0060395; GO:0060591; GO:2001054	hsa:8200;	Growth/differentiation factor 5 (GDF-5) (Bone morphogenetic protein 14) (BMP-14) (Cartilage-derived morphogenetic protein 1) (CDMP-1) (Lipopolysaccharide-associated protein 4) (LAP-4) (LPS-associated protein 4) (Radotermin)	GO:0008083
BLFC01000154	250000	300001	inshore	adig_s0150.g21	0.213505	xpehh;xpnsl	275363	3.05018	288245	8.52351	287600	7.56992	PXDN_XENTR	GO:0004601; GO:0005615; GO:0006979; GO:0020037; GO:0042744; GO:0046872	xtr:493201;	Peroxidasin (EC 1.11.1.7)	GO:0004601; GO:0006979; GO:0020037
BLFC01000154	250000	300001	inshore	adig_s0150.g22	0.213505	xpehh;xpnsl	275363	3.05018	288245	8.52351	287600	7.56992	RPOC2_WHEAT	GO:0003677; GO:0003899; GO:0006351; GO:0008270; GO:0009507	NA	DNA-directed RNA polymerase subunit beta'' (EC 2.7.7.6) (PEP) (Plastid-encoded RNA polymerase subunit beta'') (RNA polymerase subunit beta'')	NA
BLFC01000154	250000	300001	inshore	adig_s0150.g23	0.213505	xpehh;xpnsl	275363	3.05018	288245	8.52351	287600	7.56992	PERC_DROME	GO:0001516; GO:0004601; GO:0005615; GO:0006979; GO:0007304; GO:0007306; GO:0020037; GO:0030707; GO:0042743; GO:0042744; GO:0046872	dme:Dmel_CG7660;	Chorion peroxidase (EC 1.11.1.7) (Peroxinectin-related protein) (Dpxt)	GO:0004601; GO:0006979; GO:0020037
BLFC01000154	250000	300001	inshore	adig_s0150.g24	0.213505	xpehh;xpnsl	275363	3.05018	288245	8.52351	287600	7.56992	PXDN_HUMAN	GO:0004601; GO:0005152; GO:0005201; GO:0005576; GO:0005615; GO:0005783; GO:0006955; GO:0006979; GO:0019806; GO:0020037; GO:0030198; GO:0030199; GO:0042744; GO:0046872; GO:0062023; GO:0070062; GO:0070831	hsa:7837;	Peroxidasin homolog (EC 1.11.1.7) (Melanoma-associated antigen MG50) (Vascular peroxidase 1) (p53-responsive gene 2 protein)	GO:0004601; GO:0006979; GO:0020037
BLFC01000154	250000	300001	inshore	adig_s0150.g25	0.213505	xpehh;xpnsl	275363	3.05018	288245	8.52351	287600	7.56992	PXDN_XENTR	GO:0004601; GO:0005615; GO:0006979; GO:0020037; GO:0042744; GO:0046872	xtr:493201;	Peroxidasin (EC 1.11.1.7)	GO:0004601; GO:0006979; GO:0020037
BLFC01000158	700000	750001	inshore	adig_s0103.g26	0.804511	ihs	735929	3.26064	736084	2.45478	720890	0.711187	BLM_XENLA	GO:0000400; GO:0000729; GO:0003677; GO:0003678; GO:0003697; GO:0005524; GO:0005634; GO:0006260; GO:0006310; GO:0008094; GO:0008270; GO:0009378; GO:0016887; GO:0032508; GO:0042803; GO:0043138; GO:0051259; GO:0051260; GO:0061749; GO:0090329	xla:373628;	Bloom syndrome protein homolog (xBLM) (EC 3.6.4.12) (RecQ helicase homolog)	GO:0006260; GO:0006281; GO:0043138; GO:0003676; GO:0005524; GO:0004386; GO:0006310
BLFC01000161	700000	750001	inshore	adig_s0021.g39	0.157954	xpehh;xpnsl	735197	2.23937	733922	4.78477	733224	4.30954	JMJD6_CAEBR	GO:0005634; GO:0005737; GO:0006325; GO:0006909; GO:0018395; GO:0033749; GO:0046872; GO:0070815; GO:0106140	cbr:CBG01722;	Bifunctional arginine demethylase and lysyl-hydroxylase psr-1 (EC 1.14.11.-) (Phosphatidylserine receptor 1)	NA
BLFC01000166	1100000	1150001	inshore	adig_s0026.g37	0.427083	xpehh	1146780	1.17354	1149745	4.76495	1138874	3.30022	YCCS_ECOLI	GO:0005886; GO:0005887; GO:0022857; GO:0055085	ecj:JW5128;eco:b0960;	Inner membrane protein YccS	NA
BLFC01000166	1100000	1150001	inshore	adig_s0026.g40	0.427083	xpehh	1146780	1.17354	1149745	4.76495	1138874	3.30022	YCCS_ECOLI	GO:0005886; GO:0005887; GO:0022857; GO:0055085	ecj:JW5128;eco:b0960;	Inner membrane protein YccS	NA
BLFC01000166	1100000	1150001	inshore	adig_s0026.g41	0.427083	xpehh	1146780	1.17354	1149745	4.76495	1138874	3.30022	PI3R6_MOUSE	GO:0001525; GO:0005737; GO:0005886; GO:0005942; GO:0005944; GO:0007186; GO:0016020; GO:0042269; GO:0043406; GO:0045582; GO:0045766; GO:0046854; GO:0046935	mmu:104709;	Phosphoinositide 3-kinase regulatory subunit 6 (Phosphoinositide 3-kinase gamma adapter protein of 87 kDa) (p84 PI3K adapter protein) (p84 PIKAP) (p87 PI3K adapter protein) (p87PIKAP)	NA
BLFC01000166	1100000	1150001	inshore	adig_s0026.g42	0.427083	xpehh	1146780	1.17354	1149745	4.76495	1138874	3.30022	ATPB_GEOSE	GO:0005524; GO:0005886; GO:0045261; GO:0046933; GO:0046961	NA	ATP synthase subunit beta (EC 7.1.2.2) (ATP synthase F1 sector subunit beta) (F-ATPase subunit beta)	NA
BLFC01000172	1250000	1300001	inshore	adig_s0078.g98	0.195065	xpnsl	1281540	3.13632	1285870	5.31027	1289973	5.47847	EBP2_MOUSE	GO:0005694; GO:0005730; GO:0006364; GO:0030687; GO:0034399; GO:0042273	mmu:69072;	Probable rRNA-processing protein EBP2	NA
BLFC01000172	1250000	1300001	inshore	adig_s0078.g99	0.195065	xpnsl	1281540	3.13632	1285870	5.31027	1289973	5.47847	T38B1_CAEEL	GO:0005267; GO:0005789; GO:0016021; GO:0042802	cel:CELE_Y57A10A.10;	Trimeric intracellular cation channel type 1B.1 (TRIC-1B.1) (TRIC-B1)	GO:0005267; GO:0016020; GO:0042802; GO:0071805
BLFC01000172	1250000	1300001	inshore	adig_s0078.g100	0.195065	xpnsl	1281540	3.13632	1285870	5.31027	1289973	5.47847	FMT_SYMTH	GO:0004479	sth:STH1344;	Methionyl-tRNA formyltransferase (EC 2.1.2.9)	NA
BLFC01000172	1250000	1300001	inshore	adig_s0078.g101	0.195065	xpnsl	1281540	3.13632	1285870	5.31027	1289973	5.47847	MB212_DANRE	GO:0001654; GO:0002088; GO:0002089; GO:0005634; GO:0005737; GO:0043010; GO:0048048; GO:0048484; GO:0048701; GO:0060041; GO:0061303; GO:0061386	dre:117234;	Protein mab-21-like 2	NA
BLFC01000172	1250000	1300001	inshore	adig_s0078.g102	0.195065	xpnsl	1281540	3.13632	1285870	5.31027	1289973	5.47847	MB21L_DROPS	NA	dpo:Dpse_GA18415;	Protein mab-21-like	NA
BLFC01000172	1250000	1300001	inshore	adig_s0078.g103	0.195065	xpnsl	1281540	3.13632	1285870	5.31027	1289973	5.47847	PURT_DESAG	GO:0000287; GO:0004644; GO:0005524; GO:0006189; GO:0043815	dde:Dde_2767;	Formate-dependent phosphoribosylglycinamide formyltransferase (EC 6.3.1.21) (5'-phosphoribosylglycinamide transformylase 2) (Formate-dependent GAR transformylase) (GAR transformylase 2) (GART 2) (Non-folate glycinamide ribonucleotide transformylase) (Phosphoribosylglycinamide formyltransferase 2)	NA
BLFC01000172	1250000	1300001	inshore	adig_s0078.g104	0.195065	xpnsl	1281540	3.13632	1285870	5.31027	1289973	5.47847	POLG_ILHV	GO:0003724; GO:0003725; GO:0003968; GO:0004252; GO:0004482; GO:0004483; GO:0005198; GO:0005524; GO:0005576; GO:0016021; GO:0016887; GO:0019028; GO:0019031; GO:0019062; GO:0039502; GO:0039520; GO:0039563; GO:0039564; GO:0039654; GO:0039694; GO:0042025; GO:0044167; GO:0044220; GO:0046872; GO:0046983; GO:0055036; GO:0075512	vg:5075856;	Genome polyprotein [Cleaved into: Capsid protein C (Core protein); Protein prM; Peptide pr; Small envelope protein M (Matrix protein); Envelope protein E; Non-structural protein 1 (NS1); Non-structural protein 2A (NS2A); Serine protease subunit NS2B (Flavivirin protease NS2B regulatory subunit) (Non-structural protein 2B); Serine protease NS3 (EC 3.4.21.91) (EC 3.6.1.15) (EC 3.6.4.13) (Flavivirin…	NA
BLFC01000172	1250000	1300001	inshore	adig_s0078.g105	0.195065	xpnsl	1281540	3.13632	1285870	5.31027	1289973	5.47847	ECH1_MOUSE	GO:0005739; GO:0005777; GO:0006635; GO:0051750	mmu:51798;	Delta(3,5)-Delta(2,4)-dienoyl-CoA isomerase, mitochondrial (EC 5.3.3.-)	GO:0003824
BLFC01000185	900000	1050001	inshore	adig_s0062.g71	0.407388	xpehh;xpnsl	921726	4.67558	970783	7.54117	976133	7.16109	S27A4_MACFA	GO:0000166; GO:0005789; GO:0016021; GO:0031957; GO:0047676; GO:1901480	mcf:101866618;	Long-chain fatty acid transport protein 4 (FATP-4) (Fatty acid transport protein 4) (Arachidonate--CoA ligase) (EC 6.2.1.15) (Long-chain-fatty-acid--CoA ligase) (Solute carrier family 27 member 4) (Very long-chain acyl-CoA synthetase 4) (ACSVL4) (EC 6.2.1.-)	NA
BLFC01000185	900000	1050001	inshore	adig_s0062.g74	0.407388	xpehh;xpnsl	921726	4.67558	970783	7.54117	976133	7.16109	DAXX_CANLF	GO:0000775; GO:0002039; GO:0003713; GO:0003714; GO:0005634; GO:0005730; GO:0005829; GO:0006334; GO:0007254; GO:0008625; GO:0010629; GO:0016605; GO:0019901; GO:0030295; GO:0030521; GO:0031396; GO:0031625; GO:0034605; GO:0034620; GO:0042393; GO:0042803; GO:0042981; GO:0045892; GO:0047485; GO:0050681; GO:0061629; GO:0071276; GO:0071280; GO:0072738; GO:0140037; GO:0140416; GO:1901216; GO:1903936	NA	Death domain-associated protein 6 (Daxx)	NA
BLFC01000185	900000	1050001	inshore	adig_s0062.g75	0.407388	xpehh;xpnsl	921726	4.67558	970783	7.54117	976133	7.16109	WDR47_MOUSE	GO:0005737; GO:0005874	mmu:99512;	WD repeat-containing protein 47 (Neuronal enriched MAP interacting protein) (Nemitin)	GO:0005515; GO:0005515
BLFC01000185	900000	1050001	inshore	adig_s0062.g76	0.407388	xpehh;xpnsl	921726	4.67558	970783	7.54117	976133	7.16109	MAGI3_MOUSE	GO:0005109; GO:0005524; GO:0005634; GO:0005737; GO:0005886; GO:0005911; GO:0005923; GO:0007165; GO:0030054; GO:0043507; GO:0046328; GO:0060090	mmu:99470;	Membrane-associated guanylate kinase, WW and PDZ domain-containing protein 3 (Membrane-associated guanylate kinase inverted 3) (MAGI-3)	GO:0005515
BLFC01000185	900000	1050001	inshore	adig_s0062.g77	0.407388	xpehh;xpnsl	921726	4.67558	970783	7.54117	976133	7.16109	STX6_MOUSE	GO:0000139; GO:0000149; GO:0005484; GO:0005654; GO:0005769; GO:0005794; GO:0005802; GO:0005829; GO:0006886; GO:0006906; GO:0007032; GO:0008021; GO:0012505; GO:0016020; GO:0016021; GO:0016189; GO:0016192; GO:0019905; GO:0030285; GO:0031201; GO:0032456; GO:0032588; GO:0032880; GO:0042147; GO:0045335; GO:0048193; GO:0048278; GO:0048471; GO:0055037; GO:0090161	mmu:58244;	Syntaxin-6	GO:0016020; GO:0016192; GO:0048193
BLFC01000185	900000	1050001	inshore	adig_s0062.g78	0.407388	xpehh;xpnsl	921726	4.67558	970783	7.54117	976133	7.16109	HMA2_ORYSJ	GO:0005385; GO:0005524; GO:0005886; GO:0008551; GO:0015086; GO:0016021; GO:0016463; GO:0046872	osa:4341965;	Cadmium/zinc-transporting ATPase HMA2 (EC 7.2.2.12) (EC 7.2.2.21) (Protein HEAVY METAL ATPASE 2) (OsHMA2)	GO:0046872; GO:0005215; GO:0005524; GO:0016021; GO:0016887; GO:0006812; GO:0019829; GO:0000166
BLFC01000185	900000	1050001	inshore	adig_s0062.g79	0.407388	xpehh;xpnsl	921726	4.67558	970783	7.54117	976133	7.16109	Y0701_DICDI	GO:0004674; GO:0004712; GO:0005524; GO:0018105; GO:0035091; GO:0035556; GO:0106310	ddi:DDB_G0272282;	Probable serine/threonine-protein kinase DDB_G0272282 (EC 2.7.11.1)	NA
BLFC01000201	2450000	2500001	inshore	adig_s0044.g131	0.5625	ihs	2496207	-0.218496	2465725	-1.33292	2458890	-1.09102	RL22_CHLMU	GO:0003735; GO:0006412; GO:0015934; GO:0019843	cmu:TC_0810;	50S ribosomal protein L22	NA
BLFC01000235	3250000	3300001	inshore	NA	0.250296	ihs;xpnsl	3292500	3.44087	3267449	4.23103	3269793	4.28589	NA	NA	NA	NA	NA
BLFC01000265	200000	250001	inshore	adig_s0125.g19	0.316338	xpehh;xpnsl	243988	2.76047	243955	6.85913	243305	5.64723	IMPA1_BOVIN	GO:0000287; GO:0005737; GO:0006020; GO:0006021; GO:0007165; GO:0008934; GO:0030145; GO:0031403; GO:0046854; GO:0046855; GO:0052832; GO:0052833; GO:0052834	bta:281865;	Inositol monophosphatase 1 (IMP 1) (IMPase 1) (EC 3.1.3.25) (D-galactose 1-phosphate phosphatase) (EC 3.1.3.94) (Inositol-1(or 4)-monophosphatase 1) (Lithium-sensitive myo-inositol monophosphatase A1)	GO:0046854; GO:0008934; GO:0046855
BLFC01000265	200000	250001	inshore	adig_s0125.g21	0.316338	xpehh;xpnsl	243988	2.76047	243955	6.85913	243305	5.64723	Y2179_DICDI	GO:0015918; GO:0032934	ddi:DDB_G0282179;	Putative phosphatidylglycerol/phosphatidylinositol transfer protein DDB_G0282179	NA
BLFC01000265	200000	250001	inshore	adig_s0125.g23	0.316338	xpehh;xpnsl	243988	2.76047	243955	6.85913	243305	5.64723	CO6A5_HUMAN	GO:0005576; GO:0005581; GO:0007155; GO:0030020; GO:0030198; GO:0062023	hsa:256076;	Collagen alpha-5(VI) chain (Collagen alpha-1(XXIX) chain) (von Willebrand factor A domain-containing protein 4)	NA
BLFC01000265	200000	250001	inshore	adig_s0125.g24	0.316338	xpehh;xpnsl	243988	2.76047	243955	6.85913	243305	5.64723	CP087_DANRE	NA	dre:436785;	UPF0547 protein C16orf87 homolog	NA
BLFC01000274	600000	650001	inshore	adig_s0110.g23	0.199074	xpehh	606898	1.50525	610892	4.68778	611034	3.63221	RL19_FRATT	GO:0003735; GO:0005840; GO:0006412	ftu:FTT_0153;	50S ribosomal protein L19	NA
BLFC01000274	600000	650001	inshore	adig_s0110.g24	0.199074	xpehh	606898	1.50525	610892	4.68778	611034	3.63221	TF29_SCHPO	GO:0003677; GO:0003723; GO:0003887; GO:0003964; GO:0004190; GO:0004519; GO:0005737; GO:0006310; GO:0015074; GO:0046872	spo:SPAC167.08;spo:SPAC26A3.13c;spo:SPAC9.04;spo:SPBC9B6.02c;	Transposon Tf2-9 polyprotein (Retrotransposable element Tf2 155 kDa protein)	NA
BLFC01000277	150000	250001	inshore	adig_s0082.g15	0.424056	ihs;xpehh	162685	4.18741	182749	5.26146	233228	4.09552	THOC2_RHIFE	GO:0000347; GO:0003723; GO:0006397; GO:0006406; GO:0008380; GO:0016607; GO:0048666; GO:0048699	NA	THO complex subunit 2 (Tho2)	NA
BLFC01000277	150000	250001	inshore	adig_s0082.g17	0.424056	ihs;xpehh	162685	4.18741	182749	5.26146	233228	4.09552	RIT1_HUMAN	GO:0003924; GO:0003925; GO:0005516; GO:0005525; GO:0005886; GO:0007165; GO:0007265; GO:0019003	hsa:6016;	GTP-binding protein Rit1 (EC 3.6.5.2) (Ras-like protein expressed in many tissues) (Ras-like without CAAX protein 1)	GO:0003924; GO:0005525; GO:0007165; GO:0016020
BLFC01000277	150000	250001	inshore	adig_s0082.g19	0.424056	ihs;xpehh	162685	4.18741	182749	5.26146	233228	4.09552	SFR1_HUMAN	GO:0000724; GO:0005634; GO:0030374; GO:0032798; GO:0045893; GO:0071391	hsa:119392;	Swi5-dependent recombination DNA repair protein 1 homolog (Meiosis protein 5 homolog)	GO:0000724; GO:0030374; GO:0032798
BLFC01000277	150000	250001	inshore	adig_s0082.g20	0.424056	ihs;xpehh	162685	4.18741	182749	5.26146	233228	4.09552	PCSK5_BRACL	GO:0004252; GO:0005576; GO:0005886; GO:0016021	NA	Proprotein convertase subtilisin/kexin type 5 (EC 3.4.21.-) (Proprotein convertase PC6-like) (aPC6)	NA
BLFC01000277	1200000	1250001	inshore	adig_s0082.g82	0.115049	xpnsl	1224134	3.22165	1224225	4.65349	1224225	4.93185	NOSIP_DANRE	GO:0005634; GO:0005737; GO:0061630	dre:492793;	Nitric oxide synthase-interacting protein (E3 ubiquitin-protein ligase NOSIP) (EC 2.3.2.27) (RING-type E3 ubiquitin transferase NOSIP)	GO:0004842; GO:0016567; GO:0061630
BLFC01000277	1200000	1250001	inshore	adig_s0082.g83	0.115049	xpnsl	1224134	3.22165	1224225	4.65349	1224225	4.93185	TRPA1_RAT	GO:0005216; GO:0005245; GO:0005262; GO:0005887; GO:0006816; GO:0006874; GO:0007166; GO:0009409; GO:0009410; GO:0010033; GO:0014070; GO:0014832; GO:0015267; GO:0015278; GO:0016324; GO:0019233; GO:0030424; GO:0032421; GO:0034605; GO:0035774; GO:0042542; GO:0042802; GO:0048265; GO:0050955; GO:0050966; GO:0050968; GO:0051289; GO:0070417; GO:0070588; GO:0071244; GO:0071310; GO:0071313; GO:0097553; GO:…	rno:312896;	Transient receptor potential cation channel subfamily A member 1 (Ankyrin-like with transmembrane domains protein 1) (Wasabi receptor)	GO:0005515; GO:0005216; GO:0006811; GO:0016020; GO:0055085
BLFC01000277	1200000	1250001	inshore	adig_s0082.g84	0.115049	xpnsl	1224134	3.22165	1224225	4.65349	1224225	4.93185	TRPA1_DROME	GO:0001580; GO:0005261; GO:0005262; GO:0005886; GO:0006812; GO:0006816; GO:0007602; GO:0007638; GO:0009408; GO:0009416; GO:0010378; GO:0015276; GO:0016021; GO:0023041; GO:0034605; GO:0034703; GO:0040040; GO:0043052; GO:0046957; GO:0050850; GO:0050960; GO:0050965; GO:0050968; GO:0097604	dme:Dmel_CG5751;	Transient receptor potential cation channel subfamily A member 1 (dTRPA1) (Ankyrin-like with transmembrane domains protein 1) (dANKTM1)	NA
BLFC01000289	450000	500001	inshore	adig_s0153.g18	0.502683	ihs	459833	3.38314	495066	4.19997	457677	3.61231	BMPER_MOUSE	GO:0001568; GO:0001657; GO:0002043; GO:0005576; GO:0005615; GO:0010594; GO:0030514; GO:0031012; GO:0042118; GO:0045765; GO:0048839; GO:0060393; GO:0062023; GO:0070374; GO:1903672	mmu:73230;	BMP-binding endothelial regulator protein (Bone morphogenetic protein-binding endothelial cell precursor-derived regulator) (Protein crossveinless-2) (mCV2)	GO:0005515; GO:0005515; GO:0005515
BLFC01000289	450000	500001	inshore	adig_s0153.g19	0.502683	ihs	459833	3.38314	495066	4.19997	457677	3.61231	MOODY_DROPS	GO:0004930; GO:0005886; GO:0005919; GO:0007186; GO:0007419; GO:0008366; GO:0016021; GO:0019991; GO:0030866; GO:0035095; GO:0048148; GO:0048149; GO:0060857	dpo:Dpse_GA18107;	G-protein coupled receptor moody	NA
BLFC01000289	450000	500001	inshore	adig_s0153.g20	0.502683	ihs	459833	3.38314	495066	4.19997	457677	3.61231	EV162_ASFM2	GO:0016021; GO:0020002; GO:0055036	NA	Putative membrane protein 162	NA
BLFC01000298	200000	350001	inshore	adig_s0120.g13	0.2557	xpehh;xpnsl;ihs	323174	3.64882	276007	6.28043	276012	5.50613	MTNN_DESPS	GO:0008782; GO:0008930; GO:0009164; GO:0019284; GO:0019509	dps:DP0528;	5'-methylthioadenosine/S-adenosylhomocysteine nucleosidase (MTA/SAH nucleosidase) (MTAN) (EC 3.2.2.9) (5'-deoxyadenosine nucleosidase) (DOA nucleosidase) (dAdo nucleosidase) (5'-methylthioadenosine nucleosidase) (MTA nucleosidase) (S-adenosylhomocysteine nucleosidase) (AdoHcy nucleosidase) (SAH nucleosidase) (SRH nucleosidase)	GO:0003824; GO:0009116
BLFC01000298	200000	350001	inshore	adig_s0120.g14	0.2557	xpehh;xpnsl;ihs	323174	3.64882	276007	6.28043	276012	5.50613	HSP12_CAEEL	GO:0005737; GO:0009408; GO:0051082	cel:CELE_Y46H3A.3;	Heat shock protein hsp-16.2	NA
BLFC01000298	200000	350001	inshore	adig_s0120.g15	0.2557	xpehh;xpnsl;ihs	323174	3.64882	276007	6.28043	276012	5.50613	HSP12_CAEEL	GO:0005737; GO:0009408; GO:0051082	cel:CELE_Y46H3A.3;	Heat shock protein hsp-16.2	NA
BLFC01000298	200000	350001	inshore	adig_s0120.g16	0.2557	xpehh;xpnsl;ihs	323174	3.64882	276007	6.28043	276012	5.50613	HSP12_CAEEL	GO:0005737; GO:0009408; GO:0051082	cel:CELE_Y46H3A.3;	Heat shock protein hsp-16.2	NA
BLFC01000298	200000	350001	inshore	adig_s0120.g17	0.2557	xpehh;xpnsl;ihs	323174	3.64882	276007	6.28043	276012	5.50613	HSP12_CAEEL	GO:0005737; GO:0009408; GO:0051082	cel:CELE_Y46H3A.3;	Heat shock protein hsp-16.2	NA
BLFC01000298	200000	350001	inshore	adig_s0120.g18	0.2557	xpehh;xpnsl;ihs	323174	3.64882	276007	6.28043	276012	5.50613	GCP60_HUMAN	GO:0000062; GO:0000139; GO:0005739; GO:0005794; GO:0006694; GO:0016020; GO:0034237	hsa:64746;	Golgi resident protein GCP60 (Acyl-CoA-binding domain-containing protein 3) (Golgi complex-associated protein 1) (GOCAP1) (Golgi phosphoprotein 1) (GOLPH1) (PBR- and PKA-associated protein 7) (Peripheral benzodiazepine receptor-associated protein PAP7) [Cleaved into: Golgi resident protein GCP60, N-terminally processed]	NA
BLFC01000298	200000	350001	inshore	adig_s0120.g19	0.2557	xpehh;xpnsl;ihs	323174	3.64882	276007	6.28043	276012	5.50613	TREA_APIME	GO:0004555; GO:0005991; GO:0016021	ame:410795;	Trehalase (EC 3.2.1.28) (Alpha,alpha-trehalase) (Alpha,alpha-trehalose glucohydrolase)	GO:0004555; GO:0005991; GO:0005975
BLFC01000298	200000	350001	inshore	adig_s0120.g20	0.2557	xpehh;xpnsl;ihs	323174	3.64882	276007	6.28043	276012	5.50613	RFCL_HALWD	GO:0003689; GO:0005524; GO:0006260; GO:0016887	hwa:HQ_2729A;	Replication factor C large subunit (RFC large subunit) (Clamp loader large subunit)	NA
BLFC01000298	200000	350001	inshore	adig_s0120.g21	0.2557	xpehh;xpnsl;ihs	323174	3.64882	276007	6.28043	276012	5.50613	GELA_DICDI	GO:0001891; GO:0005737; GO:0005886; GO:0005938; GO:0006909; GO:0006972; GO:0016477; GO:0030032; GO:0030036; GO:0030587; GO:0030864; GO:0031012; GO:0031143; GO:0031252; GO:0031269; GO:0031272; GO:0042331; GO:0043052; GO:0043327; GO:0048870; GO:0051015; GO:0051591; GO:0051764; GO:0061802; GO:0061803; GO:0070685; GO:0097575	ddi:DDB_G0269100;	Gelation factor (Actin-binding protein 120) (ABP-120)	GO:0005515
BLFC01000298	200000	350001	inshore	adig_s0120.g22	0.2557	xpehh;xpnsl;ihs	323174	3.64882	276007	6.28043	276012	5.50613	GRLN_DICDI	GO:0004930; GO:0016021; GO:0031012	ddi:DDB_G0283839;	Metabotropic glutamate receptor-like protein N	NA
BLFC01000298	200000	350001	inshore	adig_s0120.g23	0.2557	xpehh;xpnsl;ihs	323174	3.64882	276007	6.28043	276012	5.50613	AP4S_ARATH	GO:0005802; GO:0005905; GO:0015031; GO:0016192; GO:0030124; GO:0043231	ath:AT2G19790;	AP-4 complex subunit sigma (AP-4 adaptor complex subunit sigma) (Adaptor-related protein complex 4 subunit sigma) (Sigma subunit of AP-4) (Sigma4-adaptin)	GO:0015031
BLFC01000298	200000	350001	inshore	adig_s0120.g24	0.2557	xpehh;xpnsl;ihs	323174	3.64882	276007	6.28043	276012	5.50613	CKB2_CAEEL	GO:0004103; GO:0004305; GO:0005524; GO:0005737; GO:0006646; GO:0006656; GO:0006657; GO:0030968	cel:CELE_B0285.9;	Choline kinase B2 (EC 2.7.1.32)	NA
BLFC01000298	200000	350001	inshore	adig_s0120.g25	0.2557	xpehh;xpnsl;ihs	323174	3.64882	276007	6.28043	276012	5.50613	OFT30_ARATH	GO:0005768; GO:0005794; GO:0005797; GO:0005802; GO:0006004; GO:0016021; GO:0016757	ath:AT4G17430;	O-fucosyltransferase 30 (O-FucT-30) (EC 2.4.1.-) (O-fucosyltransferase family protein)	NA
BLFC01000298	200000	350001	inshore	adig_s0120.g26	0.2557	xpehh;xpnsl;ihs	323174	3.64882	276007	6.28043	276012	5.50613	PRS23_MOUSE	GO:0004252; GO:0005615; GO:0005634	mmu:76453;	Serine protease 23 (EC 3.4.21.-)	GO:0004252; GO:0006508
BLFC01000298	200000	350001	inshore	adig_s0120.g28	0.2557	xpehh;xpnsl;ihs	323174	3.64882	276007	6.28043	276012	5.50613	KI16B_HUMAN	GO:0001704; GO:0001919; GO:0003777; GO:0005524; GO:0005547; GO:0005737; GO:0005768; GO:0005769; GO:0005819; GO:0005829; GO:0005871; GO:0005874; GO:0006895; GO:0007018; GO:0007173; GO:0007492; GO:0008017; GO:0008543; GO:0008574; GO:0016887; GO:0031901; GO:0032266; GO:0032801; GO:0043325; GO:0045022; GO:0080025	hsa:55614;	Kinesin-like protein KIF16B (Sorting nexin-23)	GO:0003777; GO:0005524; GO:0007018; GO:0008017; GO:0005515; GO:0035091; GO:0035091; GO:0003777; GO:0005524; GO:0007018; GO:0008017; GO:0005515
BLFC01000309	2200000	2300001	inshore	adig_s0069.g143	0.485879	xpehh;xpnsl	2232049	3.14423	2232121	5.58234	2223799	5.53468	SAT_SYNFM	GO:0000103; GO:0004781; GO:0005524; GO:0070814	sfu:Sfum_1046;	Sulfate adenylyltransferase (EC 2.7.7.4) (ATP-sulfurylase) (Sulfate adenylate transferase) (SAT)	NA
BLFC01000309	2200000	2300001	inshore	adig_s0069.g144	0.485879	xpehh;xpnsl	2232049	3.14423	2232121	5.58234	2223799	5.53468	RLMN_FRAAA	GO:0000049; GO:0002935; GO:0005737; GO:0019843; GO:0046872; GO:0051539; GO:0070040; GO:0070475	fal:FRAAL5776;	Probable dual-specificity RNA methyltransferase RlmN (EC 2.1.1.192) (23S rRNA (adenine(2503)-C(2))-methyltransferase) (23S rRNA m2A2503 methyltransferase) (Ribosomal RNA large subunit methyltransferase N) (tRNA (adenine(37)-C(2))-methyltransferase) (tRNA m2A37 methyltransferase)	NA
BLFC01000309	2200000	2300001	inshore	adig_s0069.g146	0.485879	xpehh;xpnsl	2232049	3.14423	2232121	5.58234	2223799	5.53468	YOR2_AZOVI	GO:0003690; GO:0003700	NA	Putative HTH-type transcriptional regulator ORF2	NA
BLFC01000309	2950000	3100001	inshore	adig_s0069.g181	0.35986	xpehh;xpnsl;ihs	3082293	3.68533	2958900	6.18554	2979591	4.96952	GELS_HOMAM	GO:0005737; GO:0005856; GO:0046872; GO:0051015; GO:0051693	NA	Gelsolin, cytoplasmic (Actin-depolymerizing factor) (ADF)	GO:0051015
BLFC01000309	2950000	3100001	inshore	adig_s0069.g182	0.35986	xpehh;xpnsl;ihs	3082293	3.68533	2958900	6.18554	2979591	4.96952	TM9S3_HUMAN	GO:0016020; GO:0016021; GO:0072657	hsa:56889;	Transmembrane 9 superfamily member 3 (EP70-P-iso) (SM-11044-binding protein)	GO:0016021
BLFC01000309	2950000	3100001	inshore	adig_s0069.g184	0.35986	xpehh;xpnsl;ihs	3082293	3.68533	2958900	6.18554	2979591	4.96952	PAX2_MOUSE	GO:0000122; GO:0000976; GO:0000978; GO:0000981; GO:0000987; GO:0001655; GO:0001656; GO:0001657; GO:0001658; GO:0001709; GO:0001822; GO:0001823; GO:0001843; GO:0002072; GO:0003337; GO:0003406; GO:0003677; GO:0003700; GO:0005634; GO:0005654; GO:0005667; GO:0005764; GO:0005815; GO:0006357; GO:0007417; GO:0007501; GO:0008284; GO:0010001; GO:0021554; GO:0021631; GO:0021633; GO:0021650; GO:0031016; GO:…	mmu:18504;	Paired box protein Pax-2	GO:0003677; GO:0006355; GO:0000981
BLFC01000309	2950000	3100001	inshore	adig_s0069.g185	0.35986	xpehh;xpnsl;ihs	3082293	3.68533	2958900	6.18554	2979591	4.96952	DMX1B_DANRE	GO:0000977; GO:0000981; GO:0005634; GO:0006357; GO:0007346; GO:0030901; GO:0050767; GO:0051726; GO:0060041; GO:0061074	dre:550288;	Diencephalon/mesencephalon homeobox protein 1-B	GO:0000981; GO:0006355; GO:0003677; GO:0003677; GO:0000981; GO:0006355
BLFC01000309	2950000	3100001	inshore	adig_s0069.g186	0.35986	xpehh;xpnsl;ihs	3082293	3.68533	2958900	6.18554	2979591	4.96952	DMX1B_DANRE	GO:0000977; GO:0000981; GO:0005634; GO:0006357; GO:0007346; GO:0030901; GO:0050767; GO:0051726; GO:0060041; GO:0061074	dre:550288;	Diencephalon/mesencephalon homeobox protein 1-B	GO:0003677; GO:0000981; GO:0006355
BLFC01000309	2950000	3100001	inshore	adig_s0069.g187	0.35986	xpehh;xpnsl;ihs	3082293	3.68533	2958900	6.18554	2979591	4.96952	DMX1B_DANRE	GO:0000977; GO:0000981; GO:0005634; GO:0006357; GO:0007346; GO:0030901; GO:0050767; GO:0051726; GO:0060041; GO:0061074	dre:550288;	Diencephalon/mesencephalon homeobox protein 1-B	GO:0000981; GO:0006355; GO:0003677
BLFC01000309	2950000	3100001	inshore	adig_s0069.g188	0.35986	xpehh;xpnsl;ihs	3082293	3.68533	2958900	6.18554	2979591	4.96952	DMX1B_DANRE	GO:0000977; GO:0000981; GO:0005634; GO:0006357; GO:0007346; GO:0030901; GO:0050767; GO:0051726; GO:0060041; GO:0061074	dre:550288;	Diencephalon/mesencephalon homeobox protein 1-B	GO:0003677; GO:0000981; GO:0006355
BLFC01000309	2950000	3100001	inshore	adig_s0069.g189	0.35986	xpehh;xpnsl;ihs	3082293	3.68533	2958900	6.18554	2979591	4.96952	DMX1B_DANRE	GO:0000977; GO:0000981; GO:0005634; GO:0006357; GO:0007346; GO:0030901; GO:0050767; GO:0051726; GO:0060041; GO:0061074	dre:550288;	Diencephalon/mesencephalon homeobox protein 1-B	GO:0000981; GO:0006355; GO:0003677
BLFC01000309	2950000	3100001	inshore	adig_s0069.g190	0.35986	xpehh;xpnsl;ihs	3082293	3.68533	2958900	6.18554	2979591	4.96952	PITX2_HUMAN	GO:0000122; GO:0000785; GO:0000976; GO:0000978; GO:0000981; GO:0001227; GO:0003253; GO:0003700; GO:0005634; GO:0005654; GO:0005667; GO:0006355; GO:0006357; GO:0007368; GO:0009653; GO:0035315; GO:0035993; GO:0042476; GO:0042802; GO:0042803; GO:0043010; GO:0043021; GO:0045944; GO:0048536; GO:0051219; GO:0060126; GO:0060127; GO:0060971; GO:0061072; GO:0061325; GO:0061629; GO:0070986; GO:0140297; GO:…	hsa:5308;	Pituitary homeobox 2 (ALL1-responsive protein ARP1) (Homeobox protein PITX2) (Paired-like homeodomain transcription factor 2) (RIEG bicoid-related homeobox transcription factor) (Solurshin)	GO:0003677; GO:0000981; GO:0006355
BLFC01000324	1600000	1800001	inshore	adig_s0041.g84	0.726401	ihs	1780814	3.49861	1708264	3.41471	1708264	2.73406	AAGAB_HUMAN	GO:0005737; GO:0005829; GO:0015031; GO:0016607	hsa:79719;	Alpha- and gamma-adaptin-binding protein p34	NA
BLFC01000324	1600000	1800001	inshore	adig_s0041.g86	0.726401	ihs	1780814	3.49861	1708264	3.41471	1708264	2.73406	PXC2_ARATH	GO:0004672; GO:0005524; GO:0005886; GO:0016021	ath:AT5G01890;	Leucine-rich repeat receptor-like protein kinase PXC2 (Protein PXY/TDR-CORRELATED 2)	NA
BLFC01000324	1600000	1800001	inshore	adig_s0041.g87	0.726401	ihs	1780814	3.49861	1708264	3.41471	1708264	2.73406	B2CL1_HUMAN	GO:0001541; GO:0001701; GO:0001836; GO:0005737; GO:0005739; GO:0005741; GO:0005743; GO:0005759; GO:0005783; GO:0005813; GO:0005829; GO:0006897; GO:0007281; GO:0007283; GO:0008283; GO:0008284; GO:0008584; GO:0008630; GO:0008637; GO:0009566; GO:0010507; GO:0016021; GO:0019050; GO:0019901; GO:0030672; GO:0031965; GO:0032465; GO:0034097; GO:0040008; GO:0042802; GO:0042803; GO:0043066; GO:0043524; GO:…	hsa:598;	Bcl-2-like protein 1 (Bcl2-L-1) (Apoptosis regulator Bcl-X)	GO:0042981
BLFC01000324	1600000	1800001	inshore	adig_s0041.g88	0.726401	ihs	1780814	3.49861	1708264	3.41471	1708264	2.73406	DRB1_ORYSJ	GO:0003725	osa:4324620;	Double-stranded RNA-binding protein 1 (dsRNA-binding protein 1)	NA
BLFC01000324	1600000	1800001	inshore	adig_s0041.g89	0.726401	ihs	1780814	3.49861	1708264	3.41471	1708264	2.73406	ULK3_CHICK	GO:0004674; GO:0004712; GO:0005524; GO:0005737; GO:0005776; GO:0018105; GO:0045879; GO:0045880; GO:0046777; GO:0106310; GO:1905037	NA	Serine/threonine-protein kinase ULK3 (EC 2.7.11.1) (Unc-51-like kinase 3)	GO:0004672; GO:0005524; GO:0006468; GO:0004674; GO:0006914
BLFC01000326	1550000	2150001	inshore	adig_s0038.g80	0.607888	ihs;xpehh;xpnsl	1582542	4.77814	1576014	10.0019	2062083	6.20647	ODR4_CHICK	GO:0008104; GO:0016021	gga:424455;	Protein odr-4 homolog	NA
BLFC01000326	1550000	2150001	inshore	adig_s0038.g81	0.607888	ihs;xpehh;xpnsl	1582542	4.77814	1576014	10.0019	2062083	6.20647	NPTX2_RAT	GO:0005576; GO:0008306; GO:0030246; GO:0046872; GO:0098892; GO:0098962; GO:0098978; GO:0099645	NA	Neuronal pentraxin-2 (NP2) (Neuronal activity-regulated pentraxin) (Neuronal pentraxin II) (NP-II)	NA
BLFC01000326	1550000	2150001	inshore	adig_s0038.g82	0.607888	ihs;xpehh;xpnsl	1582542	4.77814	1576014	10.0019	2062083	6.20647	USF_AQUPY	GO:0016787	NA	Protein usf	GO:0016787
BLFC01000326	1550000	2150001	inshore	adig_s0038.g83	0.607888	ihs;xpehh;xpnsl	1582542	4.77814	1576014	10.0019	2062083	6.20647	HELS_METJA	GO:0003677; GO:0003678; GO:0004519; GO:0005524; GO:0006281; GO:0006314; GO:0016539; GO:0016887	mja:MJ_1124;	ATP-dependent DNA helicase Hel308 (EC 3.6.4.12) [Cleaved into: Endonuclease PI-MjaHel (EC 3.1.-.-) (Mja Hel intein) (Mja Pep3 intein)]	NA
BLFC01000326	1550000	2150001	inshore	adig_s0038.g84	0.607888	ihs;xpehh;xpnsl	1582542	4.77814	1576014	10.0019	2062083	6.20647	CASP8_RAT	GO:0001525; GO:0001817; GO:0001841; GO:0004175; GO:0004197; GO:0005123; GO:0005164; GO:0005634; GO:0005654; GO:0005737; GO:0005829; GO:0005886; GO:0006508; GO:0006915; GO:0006919; GO:0007507; GO:0008233; GO:0008625; GO:0009409; GO:0016485; GO:0030225; GO:0030690; GO:0031264; GO:0031265; GO:0031625; GO:0032025; GO:0032355; GO:0032496; GO:0032731; GO:0032991; GO:0034612; GO:0035877; GO:0036462; GO:…	rno:64044;	Caspase-8 (CASP-8) (EC 3.4.22.61) [Cleaved into: Caspase-8 subunit p18; Caspase-8 subunit p10]	GO:0005515; GO:0042981
BLFC01000326	1550000	2150001	inshore	adig_s0038.g85	0.607888	ihs;xpehh;xpnsl	1582542	4.77814	1576014	10.0019	2062083	6.20647	DPOL_PPV01	GO:0000166; GO:0003677; GO:0003887; GO:0006260; GO:0039693	NA	DNA polymerase (EC 2.7.7.7)	GO:0005515; GO:0042981
BLFC01000326	1550000	2150001	inshore	adig_s0038.g86	0.607888	ihs;xpehh;xpnsl	1582542	4.77814	1576014	10.0019	2062083	6.20647	FMT_UNCTG	NA	NA	NA	NA
BLFC01000326	1550000	2150001	inshore	adig_s0038.g87	0.607888	ihs;xpehh;xpnsl	1582542	4.77814	1576014	10.0019	2062083	6.20647	CAPSD_GMDNV	GO:0004623; GO:0005198; GO:0006644; GO:0019062; GO:0039615; GO:0039665; GO:0050482; GO:0075512; GO:0099008	vg:2546231;	Capsid protein VP1 (Coat protein VP1) (Structural protein VP1)	GO:0005515; GO:0042981
BLFC01000326	1550000	2150001	inshore	adig_s0038.g88	0.607888	ihs;xpehh;xpnsl	1582542	4.77814	1576014	10.0019	2062083	6.20647	LIPB_EHRCR	GO:0005737; GO:0009249; GO:0033819; GO:0102555	ech:ECH_0371;	Octanoyltransferase (EC 2.3.1.181) (Lipoate-protein ligase B) (Lipoyl/octanoyl transferase) (Octanoyl-[acyl-carrier-protein]-protein N-octanoyltransferase)	GO:0005515; GO:0042981
BLFC01000326	1550000	2150001	inshore	adig_s0038.g89	0.607888	ihs;xpehh;xpnsl	1582542	4.77814	1576014	10.0019	2062083	6.20647	ABCAD_MOUSE	GO:0005319; GO:0005524; GO:0006869; GO:0016021; GO:0030659; GO:0032376; GO:0035627; GO:0042626; GO:0043231; GO:0097708; GO:0140359; GO:1900244	mmu:268379;	ATP-binding cassette sub-family A member 13 (EC 7.6.2.-)	GO:0005515; GO:0042981
BLFC01000326	1550000	2150001	inshore	adig_s0038.g90	0.607888	ihs;xpehh;xpnsl	1582542	4.77814	1576014	10.0019	2062083	6.20647	DNHD1_HUMAN	GO:0003341; GO:0005524; GO:0007018; GO:0008569; GO:0030286; GO:0036156; GO:0045505; GO:0051959; GO:0070062	hsa:144132;	Dynein heavy chain domain-containing protein 1 (Dynein heavy chain domain 1-like protein) (Protein CCDC35)	GO:0005515; GO:0042981
BLFC01000326	1550000	2150001	inshore	adig_s0038.g91	0.607888	ihs;xpehh;xpnsl	1582542	4.77814	1576014	10.0019	2062083	6.20647	LIPB_EHRCR	GO:0005737; GO:0009249; GO:0033819; GO:0102555	ech:ECH_0371;	Octanoyltransferase (EC 2.3.1.181) (Lipoate-protein ligase B) (Lipoyl/octanoyl transferase) (Octanoyl-[acyl-carrier-protein]-protein N-octanoyltransferase)	NA
BLFC01000326	1550000	2150001	inshore	adig_s0038.g92	0.607888	ihs;xpehh;xpnsl	1582542	4.77814	1576014	10.0019	2062083	6.20647	SHE10_VANPO	GO:0005739; GO:0030435	vpo:Kpol_460p6;	Outer spore wall assembly protein SHE10 (Sensitivity to high expression protein 10)	NA
BLFC01000326	1550000	2150001	inshore	adig_s0038.g93	0.607888	ihs;xpehh;xpnsl	1582542	4.77814	1576014	10.0019	2062083	6.20647	CYB_EPICE	GO:0005743; GO:0008121; GO:0022904; GO:0045275; GO:0046872	NA	Cytochrome b (Complex III subunit 3) (Complex III subunit III) (Cytochrome b-c1 complex subunit 3) (Ubiquinol-cytochrome-c reductase complex cytochrome b subunit)	NA
BLFC01000326	1550000	2150001	inshore	adig_s0038.g94	0.607888	ihs;xpehh;xpnsl	1582542	4.77814	1576014	10.0019	2062083	6.20647	PGES2_BOVIN	GO:0001516; GO:0005739; GO:0005783; GO:0006749; GO:0016021; GO:0016829; GO:0020037; GO:0036134; GO:0043295; GO:0050220	bta:493639;	Prostaglandin E synthase 2 (EC 5.3.99.3) (Membrane-associated prostaglandin E synthase-2) (mPGE synthase-2) (Microsomal prostaglandin E synthase 2) (mPGES-2) [Cleaved into: Prostaglandin E synthase 2 truncated form]	GO:0097573; GO:0050220; GO:0005515; GO:0006749; GO:0004362
BLFC01000326	1550000	2150001	inshore	adig_s0038.g95	0.607888	ihs;xpehh;xpnsl	1582542	4.77814	1576014	10.0019	2062083	6.20647	DNJA1_PONAB	GO:0001671; GO:0005524; GO:0005634; GO:0005739; GO:0005783; GO:0006457; GO:0009408; GO:0016020; GO:0030544; GO:0043065; GO:0043066; GO:0043508; GO:0046872; GO:0048471; GO:0051082; GO:0051087; GO:0051223; GO:0070585	pon:100174139;	DnaJ homolog subfamily A member 1	GO:0031072; GO:0051082; GO:0006457; GO:0030544
BLFC01000326	1550000	2150001	inshore	adig_s0038.g96	0.607888	ihs;xpehh;xpnsl	1582542	4.77814	1576014	10.0019	2062083	6.20647	HM20A_MOUSE	GO:0000122; GO:0003677; GO:0005634; GO:0006325; GO:0010468; GO:0033234; GO:0042802; GO:0045665	mmu:66867;	High mobility group protein 20A (HMG box-containing protein 20A) (HMG domain-containing protein HMGX1) (Inhibitor of BRAF35) (iBRAF)	NA
BLFC01000326	1550000	2150001	inshore	adig_s0038.g97	0.607888	ihs;xpehh;xpnsl	1582542	4.77814	1576014	10.0019	2062083	6.20647	ZMYM3_HUMAN	GO:0003677; GO:0005654; GO:0007010; GO:0007275; GO:0008270; GO:0022604	hsa:9203;	Zinc finger MYM-type protein 3 (Zinc finger protein 261)	NA
BLFC01000326	1550000	2150001	inshore	adig_s0038.g98	0.607888	ihs;xpehh;xpnsl	1582542	4.77814	1576014	10.0019	2062083	6.20647	NPFF2_MOUSE	GO:0004930; GO:0005886; GO:0005887; GO:0007186; GO:0008188; GO:0015629; GO:0031628; GO:0042277; GO:0043408; GO:0045761; GO:2000479	mmu:104443;	Neuropeptide FF receptor 2 (G-protein coupled receptor 74) (Neuropeptide NPFF receptor)	GO:0004930; GO:0007186; GO:0016021
BLFC01000326	1550000	2150001	inshore	adig_s0038.g99	0.607888	ihs;xpehh;xpnsl	1582542	4.77814	1576014	10.0019	2062083	6.20647	UGTK5_MANES	GO:0006952; GO:0050057	ag:AEO45782;	Linamarin synthase 2 (EC 2.4.1.63) (Cyanohydrin UDP-glucosyltransferase UGT85K5)	NA
BLFC01000326	1550000	2150001	inshore	adig_s0038.g100	0.607888	ihs;xpehh;xpnsl	1582542	4.77814	1576014	10.0019	2062083	6.20647	QOR_HUMAN	GO:0003730; GO:0003960; GO:0005829; GO:0007601; GO:0008270; GO:0042178; GO:0042802; GO:0051289; GO:0070062; GO:0070402	hsa:1429;	Quinone oxidoreductase (EC 1.6.5.5) (NADPH:quinone reductase) (Zeta-crystallin)	GO:0008270; GO:0016491
BLFC01000326	1550000	2150001	inshore	adig_s0038.g101	0.607888	ihs;xpehh;xpnsl	1582542	4.77814	1576014	10.0019	2062083	6.20647	FRAS1_HUMAN	GO:0002009; GO:0003338; GO:0005201; GO:0005604; GO:0005886; GO:0007154; GO:0015031; GO:0016021; GO:0030326; GO:0043588; GO:0046872; GO:0060021	hsa:80144;	Extracellular matrix organizing protein FRAS1 (Fraser syndrome 1 protein)	GO:0005515
BLFC01000326	1550000	2150001	inshore	adig_s0038.g102	0.607888	ihs;xpehh;xpnsl	1582542	4.77814	1576014	10.0019	2062083	6.20647	IRAK4_HUMAN	GO:0000287; GO:0002224; GO:0002446; GO:0002755; GO:0004674; GO:0004712; GO:0005149; GO:0005524; GO:0005615; GO:0005634; GO:0005737; GO:0005829; GO:0005886; GO:0007254; GO:0010008; GO:0019221; GO:0019901; GO:0034162; GO:0035556; GO:0043123; GO:0045087; GO:0048661; GO:0070498; GO:0106310; GO:1990266	hsa:51135;	Interleukin-1 receptor-associated kinase 4 (IRAK-4) (EC 2.7.11.1) (Renal carcinoma antigen NY-REN-64)	NA
BLFC01000326	1550000	2150001	inshore	adig_s0038.g103	0.607888	ihs;xpehh;xpnsl	1582542	4.77814	1576014	10.0019	2062083	6.20647	TCP11_HUMAN	GO:0001669; GO:0007165; GO:0007189; GO:0007281; GO:0007283; GO:0010737; GO:0016021; GO:0036126; GO:0097225; GO:1902490	hsa:6954;	T-complex protein 11 homolog	GO:0005515; GO:0007165
BLFC01000326	1550000	2150001	inshore	adig_s0038.g104	0.607888	ihs;xpehh;xpnsl	1582542	4.77814	1576014	10.0019	2062083	6.20647	RPA2_EUPOC	GO:0003677; GO:0003899; GO:0005730; GO:0006351; GO:0032549; GO:0046872	NA	DNA-directed RNA polymerase I subunit RPA2 (RNA polymerase I subunit 2) (EC 2.7.7.6)	GO:0005515; GO:0007165
BLFC01000326	1550000	2150001	inshore	adig_s0038.g105	0.607888	ihs;xpehh;xpnsl	1582542	4.77814	1576014	10.0019	2062083	6.20647	OIT3_RAT	GO:0005201; GO:0005509; GO:0005615; GO:0005635; GO:0009986; GO:1903118	rno:294559;	Oncoprotein-induced transcript 3 protein (Liver-specific zona pellucida domain-containing protein)	GO:0005509; GO:0005509
BLFC01000326	1550000	2150001	inshore	adig_s0038.g106	0.607888	ihs;xpehh;xpnsl	1582542	4.77814	1576014	10.0019	2062083	6.20647	OIT3_BOVIN	GO:0005509; GO:0005635	bta:510915;	Oncoprotein-induced transcript 3 protein	GO:0005509; GO:0005509
BLFC01000326	1550000	2150001	inshore	adig_s0038.g107	0.607888	ihs;xpehh;xpnsl	1582542	4.77814	1576014	10.0019	2062083	6.20647	TLL2_HUMAN	GO:0004222; GO:0004252; GO:0005509; GO:0005576; GO:0008270; GO:0030154; GO:0030199; GO:0048632	hsa:7093;	Tolloid-like protein 2 (EC 3.4.24.-)	GO:0005509
BLFC01000326	1550000	2150001	inshore	adig_s0038.g108	0.607888	ihs;xpehh;xpnsl	1582542	4.77814	1576014	10.0019	2062083	6.20647	OIT3_BOVIN	GO:0005509; GO:0005635	bta:510915;	Oncoprotein-induced transcript 3 protein	GO:0005509
BLFC01000326	1550000	2150001	inshore	adig_s0038.g109	0.607888	ihs;xpehh;xpnsl	1582542	4.77814	1576014	10.0019	2062083	6.20647	TLL2_HUMAN	GO:0004222; GO:0004252; GO:0005509; GO:0005576; GO:0008270; GO:0030154; GO:0030199; GO:0048632	hsa:7093;	Tolloid-like protein 2 (EC 3.4.24.-)	GO:0005509
BLFC01000348	2400000	2450001	inshore	adig_s0001.g105	0.528777	ihs	2438917	3.02893	2439187	2.69656	2447469	3.70918	RSPRY_MACFA	GO:0004842; GO:0005576; GO:0046872	mcf:102121113;	RING finger and SPRY domain-containing protein 1	GO:0005515; GO:0004842
BLFC01000348	2400000	2450001	inshore	adig_s0001.g106	0.528777	ihs	2438917	3.02893	2439187	2.69656	2447469	3.70918	TAF4B_MOUSE	GO:0001650; GO:0003677; GO:0005654; GO:0005667; GO:0005669; GO:0005737; GO:0006357; GO:0006366; GO:0006367; GO:0007283; GO:0046982; GO:0048477; GO:0051059; GO:2000648	mmu:72504;	Transcription initiation factor TFIID subunit 4B (Transcription initiation factor TFIID 105 kDa subunit) (TAF(II)105) (TAFII-105) (TAFII105)	GO:0005669; GO:0006352; GO:0046982; GO:0006351
BLFC01000348	2400000	2450001	inshore	adig_s0001.g107	0.528777	ihs	2438917	3.02893	2439187	2.69656	2447469	3.70918	SL9A8_HUMAN	GO:0000139; GO:0005794; GO:0006811; GO:0015385; GO:0015386; GO:0016021; GO:0051453; GO:0071805	hsa:23315;	Sodium/hydrogen exchanger 8 (Na(+)/H(+) exchanger 8) (NHE-8) (Solute carrier family 9 member 8)	GO:0006812; GO:0015299; GO:0016021
BLFC01000348	2400000	2450001	inshore	adig_s0001.g108	0.528777	ihs	2438917	3.02893	2439187	2.69656	2447469	3.70918	LRP1_MOUSE	GO:0002020; GO:0002265; GO:0003279; GO:0005102; GO:0005509; GO:0005634; GO:0005768; GO:0005769; GO:0005794; GO:0005856; GO:0005886; GO:0005887; GO:0005905; GO:0006898; GO:0006909; GO:0007041; GO:0007167; GO:0007204; GO:0007205; GO:0008203; GO:0008283; GO:0009897; GO:0010629; GO:0010812; GO:0010875; GO:0010942; GO:0010976; GO:0010977; GO:0014912; GO:0015026; GO:0016020; GO:0016323; GO:0016964; GO:…	mmu:16971;	Prolow-density lipoprotein receptor-related protein 1 (LRP-1) (Alpha-2-macroglobulin receptor) (A2MR) (CD antigen CD91) [Cleaved into: Low-density lipoprotein receptor-related protein 1 85 kDa subunit (LRP-85); Low-density lipoprotein receptor-related protein 1 515 kDa subunit (LRP-515); Low-density lipoprotein receptor-related protein 1 intracellular domain (LRPICD)]	NA
BLFC01000368	800000	850001	inshore	adig_s0025.g56	0.171182	xpnsl	836679	3.33585	828502	5.66153	829154	4.73148	DNAK_NITMS	GO:0005524; GO:0006457; GO:0016887; GO:0051082	nmr:Nmar_0096;	Chaperone protein DnaK (HSP70) (Heat shock 70 kDa protein) (Heat shock protein 70)	NA
BLFC01000368	800000	850001	inshore	adig_s0025.g57	0.171182	xpnsl	836679	3.33585	828502	5.66153	829154	4.73148	XRN2_MOUSE	GO:0000175; GO:0000738; GO:0000956; GO:0001147; GO:0003723; GO:0004534; GO:0005634; GO:0005654; GO:0005730; GO:0006281; GO:0006310; GO:0006397; GO:0007017; GO:0007283; GO:0008409; GO:0016070; GO:0016235; GO:0021766; GO:0030182; GO:0042802; GO:0046872; GO:0060041	mmu:24128;	5'-3' exoribonuclease 2 (EC 3.1.13.-) (Protein Dhm1)	GO:0004534; GO:0005634; GO:0006139; GO:0003676; GO:0004527
BLFC01000368	800000	850001	inshore	adig_s0025.g58	0.171182	xpnsl	836679	3.33585	828502	5.66153	829154	4.73148	NICN1_MOUSE	GO:0005654; GO:0005829; GO:0005874	mmu:66257;	Nicolin-1 (Tubulin polyglutamylase complex subunit 5) (PGs5) (p24)	NA
BLFC01000368	800000	850001	inshore	adig_s0025.g59	0.171182	xpnsl	836679	3.33585	828502	5.66153	829154	4.73148	HNK2_XENLA	GO:0000981; GO:0003677; GO:0005634	xla:373624;	Homeobox protein XENK-2	GO:0003677; GO:0000981; GO:0006355
BLFC01000375	1150000	1250001	inshore	adig_s0052.g69	0.231304	ihs;xpnsl	1175296	3.81487	1240943	4.92929	1207822	4.5262	SKAP2_TAKRU	GO:0005737; GO:0042113	NA	Src kinase-associated phosphoprotein 2 (Src family-associated phosphoprotein 2)	GO:0005515
BLFC01000375	1150000	1250001	inshore	adig_s0052.g70	0.231304	ihs;xpnsl	1175296	3.81487	1240943	4.92929	1207822	4.5262	DXR_CORGL	GO:0016114; GO:0019288; GO:0030604; GO:0046872; GO:0070402	cgb:cg2208;cgl:NCgl1940;	1-deoxy-D-xylulose 5-phosphate reductoisomerase (DXP reductoisomerase) (EC 1.1.1.267) (1-deoxyxylulose-5-phosphate reductoisomerase) (2-C-methyl-D-erythritol 4-phosphate synthase)	NA
BLFC01000375	1150000	1250001	inshore	adig_s0052.g71	0.231304	ihs;xpnsl	1175296	3.81487	1240943	4.92929	1207822	4.5262	ANO5_HUMAN	GO:0005229; GO:0005254; GO:0005789; GO:0005886; GO:0006821; GO:0016021; GO:0031982; GO:0034220; GO:0046983; GO:0055085; GO:1902476	hsa:203859;	Anoctamin-5 (Gnathodiaphyseal dysplasia 1 protein) (Transmembrane protein 16E)	GO:0046983
BLFC01000375	1150000	1250001	inshore	adig_s0052.g72	0.231304	ihs;xpnsl	1175296	3.81487	1240943	4.92929	1207822	4.5262	RL22_ASHYP	GO:0003735; GO:0006412; GO:0015934; GO:0019843	NA	50S ribosomal protein L22 (Fragment)	GO:0003676; GO:0008270
BLFC01000375	1150000	1250001	inshore	adig_s0052.g73	0.231304	ihs;xpnsl	1175296	3.81487	1240943	4.92929	1207822	4.5262	ANO4_MOUSE	GO:0005254; GO:0005886; GO:0006821; GO:0016021; GO:0017128; GO:0046983; GO:0055085; GO:0061589; GO:0061590; GO:0061591; GO:1902476	mmu:320091;	Anoctamin-4 (Transmembrane protein 16D)	GO:0046983
BLFC01000375	1150000	1250001	inshore	adig_s0052.g74	0.231304	ihs;xpnsl	1175296	3.81487	1240943	4.92929	1207822	4.5262	ANO1_HUMAN	GO:0005102; GO:0005227; GO:0005229; GO:0005247; GO:0005254; GO:0005654; GO:0005737; GO:0005886; GO:0005887; GO:0006812; GO:0006821; GO:0007200; GO:0015111; GO:0015705; GO:0016324; GO:0034220; GO:0034605; GO:0034707; GO:0035774; GO:0042803; GO:0045121; GO:0046872; GO:0050965; GO:0055085; GO:0070062; GO:1901653; GO:1902476	hsa:55107;	Anoctamin-1 (Discovered on gastrointestinal stromal tumors protein 1) (Oral cancer overexpressed protein 2) (Transmembrane protein 16A) (Tumor-amplified and overexpressed sequence 2)	GO:0046983
BLFC01000375	1150000	1250001	inshore	adig_s0052.g75	0.231304	ihs;xpnsl	1175296	3.81487	1240943	4.92929	1207822	4.5262	ANO1_HUMAN	GO:0005102; GO:0005227; GO:0005229; GO:0005247; GO:0005254; GO:0005654; GO:0005737; GO:0005886; GO:0005887; GO:0006812; GO:0006821; GO:0007200; GO:0015111; GO:0015705; GO:0016324; GO:0034220; GO:0034605; GO:0034707; GO:0035774; GO:0042803; GO:0045121; GO:0046872; GO:0050965; GO:0055085; GO:0070062; GO:1901653; GO:1902476	hsa:55107;	Anoctamin-1 (Discovered on gastrointestinal stromal tumors protein 1) (Oral cancer overexpressed protein 2) (Transmembrane protein 16A) (Tumor-amplified and overexpressed sequence 2)	NA
BLFC01000375	1150000	1250001	inshore	adig_s0052.g76	0.231304	ihs;xpnsl	1175296	3.81487	1240943	4.92929	1207822	4.5262	ANO4_MOUSE	GO:0005254; GO:0005886; GO:0006821; GO:0016021; GO:0017128; GO:0046983; GO:0055085; GO:0061589; GO:0061590; GO:0061591; GO:1902476	mmu:320091;	Anoctamin-4 (Transmembrane protein 16D)	GO:0046983
BLFC01000375	1150000	1250001	inshore	adig_s0052.g77	0.231304	ihs;xpnsl	1175296	3.81487	1240943	4.92929	1207822	4.5262	HLYA_PROMI	GO:0009279; GO:0044179; GO:0090729	NA	Hemolysin	NA
BLFC01000375	1150000	1250001	inshore	adig_s0052.g78	0.231304	ihs;xpnsl	1175296	3.81487	1240943	4.92929	1207822	4.5262	Y869_STAS1	NA	ssp:SSP0869;	Uncharacterized protein SSP0869	NA
BLFC01000393	1400000	1450001	inshore	adig_s0102.g96	0.270959	xpehh;xpnsl	1434493	3.20752	1429927	6.41692	1429938	5.61381	NOTC2_RAT	GO:0000122; GO:0001501; GO:0001701; GO:0001709; GO:0001889; GO:0001890; GO:0001947; GO:0002011; GO:0002315; GO:0002437; GO:0003184; GO:0005509; GO:0005576; GO:0005634; GO:0005829; GO:0005886; GO:0005887; GO:0005929; GO:0006357; GO:0006959; GO:0007219; GO:0007368; GO:0007417; GO:0008284; GO:0009887; GO:0009986; GO:0010629; GO:0010838; GO:0019899; GO:0030326; GO:0030513; GO:0031012; GO:0035264; GO:…	NA	Neurogenic locus notch homolog protein 2 (Notch 2) [Cleaved into: Notch 2 extracellular truncation; Notch 2 intracellular domain]	NA
BLFC01000393	1400000	1450001	inshore	adig_s0102.g97	0.270959	xpehh;xpnsl	1434493	3.20752	1429927	6.41692	1429938	5.61381	NEST_MESAU	GO:0005882; GO:0007420; GO:0019215; GO:0030844; GO:0031076; GO:2000179	NA	Nestin (Fragments)	NA
BLFC01000393	1400000	1450001	inshore	adig_s0102.g98	0.270959	xpehh;xpnsl	1434493	3.20752	1429927	6.41692	1429938	5.61381	NEST_MESAU	GO:0005882; GO:0007420; GO:0019215; GO:0030844; GO:0031076; GO:2000179	NA	Nestin (Fragments)	NA
BLFC01000393	1400000	1450001	inshore	adig_s0102.g99	0.270959	xpehh;xpnsl	1434493	3.20752	1429927	6.41692	1429938	5.61381	Y3712_PECCP	NA	pct:PC1_3712;	UPF0301 protein PC1_3712	NA
BLFC01000393	1400000	1450001	inshore	adig_s0102.g100	0.270959	xpehh;xpnsl	1434493	3.20752	1429927	6.41692	1429938	5.61381	BRSK2_HUMAN	GO:0000086; GO:0000287; GO:0004674; GO:0004712; GO:0005524; GO:0005737; GO:0005783; GO:0005813; GO:0006468; GO:0006887; GO:0007409; GO:0010975; GO:0018105; GO:0019901; GO:0030010; GO:0030182; GO:0031532; GO:0035556; GO:0036503; GO:0042149; GO:0043462; GO:0048156; GO:0048471; GO:0050321; GO:0050770; GO:0051117; GO:0051301; GO:0060590; GO:0061178; GO:0070059; GO:0090176; GO:0106310; GO:0150034; GO:…	hsa:9024;	Serine/threonine-protein kinase BRSK2 (EC 2.7.11.1) (Brain-selective kinase 2) (EC 2.7.11.26) (Brain-specific serine/threonine-protein kinase 2) (BR serine/threonine-protein kinase 2) (Serine/threonine-protein kinase 29) (Serine/threonine-protein kinase SAD-A)	GO:0005524; GO:0004672; GO:0006468
BLFC01000404	1000000	1050001	inshore	adig_s0020.g95	0.421555	xpehh;xpnsl	1021451	3.29176	1006863	7.53204	1018567	5.66851	DRS1_ASPTN	GO:0000027; GO:0003723; GO:0003724; GO:0005524; GO:0005730; GO:0006364; GO:0016887; GO:0030687	NA	ATP-dependent RNA helicase drs1 (EC 3.6.4.13)	NA
BLFC01000404	1000000	1050001	inshore	adig_s0020.g96	0.421555	xpehh;xpnsl	1021451	3.29176	1006863	7.53204	1018567	5.66851	TPRGL_BOVIN	GO:0005737; GO:0008021; GO:0030672; GO:0044305; GO:0048786; GO:0051966	bta:616333;	Tumor protein p63-regulated gene 1-like protein (Mossy fiber terminal-associated vertebrate-specific presynaptic protein) (Protein FAM79A)	NA
BLFC01000404	1000000	1050001	inshore	adig_s0020.g97	0.421555	xpehh;xpnsl	1021451	3.29176	1006863	7.53204	1018567	5.66851	SIP11_MAIZE	GO:0015250; GO:0016021	zma:542494;	Aquaporin SIP1-1 (Small basic intrinsic protein 1-1) (ZmSIP1-1) (ZmSIP1;1)	NA
BLFC01000404	1000000	1050001	inshore	adig_s0020.g98	0.421555	xpehh;xpnsl	1021451	3.29176	1006863	7.53204	1018567	5.66851	OPN4_PODSI	GO:0004930; GO:0005886; GO:0007601; GO:0007602; GO:0009881; GO:0016021; GO:0018298	NA	Melanopsin (Opsin-4)	GO:0016021; GO:0004930; GO:0007186
BLFC01000404	1000000	1050001	inshore	adig_s0020.g99	0.421555	xpehh;xpnsl	1021451	3.29176	1006863	7.53204	1018567	5.66851	NU188_MOUSE	GO:0005637; GO:0005640; GO:0006405; GO:0006606; GO:0017056; GO:0044611; GO:0051028	mmu:227699;	Nucleoporin NUP188	GO:0017056; GO:0017056
BLFC01000407	1800000	2050001	inshore	adig_s0145.g113	0.294831	xpehh;xpnsl	1982851	2.45675	2022077	4.76862	1920125	4.4626	RAD50_ARCFU	GO:0005524; GO:0006302; GO:0008270; GO:0016887	afu:AF_1032;	DNA double-strand break repair Rad50 ATPase	NA
BLFC01000407	1800000	2050001	inshore	adig_s0145.g114	0.294831	xpehh;xpnsl	1982851	2.45675	2022077	4.76862	1920125	4.4626	POL2_BBWV2	GO:0003677; GO:0003723; GO:0005198; GO:0039617; GO:0044165; GO:0044219; GO:0046740	NA	RNA2 polyprotein (119kDa protein) (Genome polyprotein M) [Cleaved into: VP53 (53 kDa protein); Movement protein (MP) (37 kDa protein) (VP37); Large capsid protein (LCP) (44 kDa protein); Small capsid protein (SCP) (22 kDa protein)]	NA
BLFC01000407	1800000	2050001	inshore	adig_s0145.g115	0.294831	xpehh;xpnsl	1982851	2.45675	2022077	4.76862	1920125	4.4626	TTN1_CAEEL	GO:0004674; GO:0004712; GO:0005524; GO:0017022; GO:0031672; GO:0031674; GO:0031965; GO:0046872; GO:0051015; GO:0106310	NA	Titin homolog (EC 2.7.11.1)	NA
BLFC01000407	1800000	2050001	inshore	adig_s0145.g116	0.294831	xpehh;xpnsl	1982851	2.45675	2022077	4.76862	1920125	4.4626	P52K_HUMAN	GO:0003677; GO:0007165; GO:0008285; GO:0046872; GO:0046983	hsa:5612;	52 kDa repressor of the inhibitor of the protein kinase (p52rIPK) (58 kDa interferon-induced protein kinase-interacting protein) (p58IPK-interacting protein) (Death-associated protein 4) (THAP domain-containing protein 0) (THAP domain-containing protein 12)	NA
BLFC01000407	1800000	2050001	inshore	adig_s0145.g117	0.294831	xpehh;xpnsl	1982851	2.45675	2022077	4.76862	1920125	4.4626	BLH11_ARATH	GO:0000978; GO:0000981; GO:0003700; GO:0005634; GO:0006357	ath:AT1G75430;	BEL1-like homeodomain protein 11 (BEL1-like protein 11)	NA
BLFC01000407	1800000	2050001	inshore	adig_s0145.g119	0.294831	xpehh;xpnsl	1982851	2.45675	2022077	4.76862	1920125	4.4626	RNT_SHEB8	GO:0000287; GO:0003676; GO:0008033; GO:0016896	sbm:Shew185_1735;	Ribonuclease T (EC 3.1.13.-) (Exoribonuclease T) (RNase T)	NA
BLFC01000407	1800000	2050001	inshore	adig_s0145.g122	0.294831	xpehh;xpnsl	1982851	2.45675	2022077	4.76862	1920125	4.4626	ALMA7_EMIHU	GO:0047869	ehx:EMIHUDRAFT_114859;	Dimethylsulfonioproprionate lyase 7 (DMSP lyase 7) (EC 4.4.1.3) (Dimethylpropiothetin dethiomethylase 7)	NA
BLFC01000407	1800000	2050001	inshore	adig_s0145.g123	0.294831	xpehh;xpnsl	1982851	2.45675	2022077	4.76862	1920125	4.4626	ALMA7_EMIHU	GO:0047869	ehx:EMIHUDRAFT_114859;	Dimethylsulfonioproprionate lyase 7 (DMSP lyase 7) (EC 4.4.1.3) (Dimethylpropiothetin dethiomethylase 7)	NA
BLFC01000413	150000	200001	inshore	adig_s0114.g4	0.332061	ihs	191337	3.18934	153512	4.39477	182520	5.13402	PTPRF_MOUSE	GO:0001960; GO:0004721; GO:0004725; GO:0005001; GO:0005158; GO:0005768; GO:0005886; GO:0006470; GO:0007156; GO:0007399; GO:0008201; GO:0008285; GO:0010975; GO:0016020; GO:0016477; GO:0030426; GO:0030971; GO:0031102; GO:0031345; GO:0035335; GO:0035373; GO:0042059; GO:0042301; GO:0043005; GO:0043025; GO:0043065; GO:0043231; GO:0043525; GO:0044877; GO:0046627; GO:0048679; GO:0050775; GO:0050803; GO:…	mmu:19268;	Receptor-type tyrosine-protein phosphatase F (EC 3.1.3.48) (Leukocyte common antigen related) (LAR)	GO:0005515; GO:0004725; GO:0006470
BLFC01000413	150000	200001	inshore	adig_s0114.g6	0.332061	ihs	191337	3.18934	153512	4.39477	182520	5.13402	COHA1_MESAU	GO:0005576; GO:0005581; GO:0005604; GO:0016021; GO:0030056; GO:0031581	NA	Collagen alpha-1(XVII) chain (180 kDa bullous pemphigoid antigen 2) (Bullous pemphigoid antigen 2) [Cleaved into: 120 kDa linear IgA disease antigen homolog]	NA
BLFC01000413	150000	200001	inshore	adig_s0114.g5	0.332061	ihs	191337	3.18934	153512	4.39477	182520	5.13402	COOA1_HUMAN	GO:0005201; GO:0005576; GO:0005581; GO:0005615; GO:0005788; GO:0030198; GO:0031012; GO:0062023	hsa:255631;	Collagen alpha-1(XXIV) chain	NA
BLFC01000413	150000	200001	inshore	adig_s0114.g7	0.332061	ihs	191337	3.18934	153512	4.39477	182520	5.13402	SUOX_HUMAN	GO:0005739; GO:0005758; GO:0005759; GO:0006790; GO:0008482; GO:0020037; GO:0030151; GO:0043546	hsa:6821;	Sulfite oxidase, mitochondrial (EC 1.8.3.1)	GO:0016491; GO:0030151; GO:0043546; GO:0020037
BLFC01000439	1750000	1800001	inshore	adig_s0042.g95	0.190418	xpehh;xpnsl	1782101	3.09458	1778121	6.6544	1781879	5.47662	R3HD4_BOVIN	GO:0003676; GO:0005634	bta:614948;	R3H domain-containing protein 4	GO:0003676
BLFC01000439	1750000	1800001	inshore	adig_s0042.g96	0.190418	xpehh;xpnsl	1782101	3.09458	1778121	6.6544	1781879	5.47662	RBCC1_MOUSE	GO:0000045; GO:0000407; GO:0000421; GO:0000422; GO:0001889; GO:0001934; GO:0005634; GO:0005737; GO:0005764; GO:0005829; GO:0006468; GO:0006914; GO:0007049; GO:0007507; GO:0008285; GO:0010508; GO:0019898; GO:0019901; GO:0030242; GO:0031965; GO:0034045; GO:0034727; GO:0043066; GO:0045793; GO:0046330; GO:0046777; GO:0060090; GO:0061709; GO:0061723; GO:1903059; GO:1990316; GO:2001237	mmu:12421;	RB1-inducible coiled-coil protein 1 (Coiled-coil-forming protein 1) (FAK family kinase-interacting protein of 200 kDa) (FIP200) (LaXp180)	GO:0000045; GO:0000422
BLFC01000439	1750000	1800001	inshore	adig_s0042.g97	0.190418	xpehh;xpnsl	1782101	3.09458	1778121	6.6544	1781879	5.47662	METK1_MOUSE	GO:0000287; GO:0004478; GO:0005524; GO:0005829; GO:0006556; GO:0006730; GO:0009087; GO:0016363; GO:0016597; GO:0042802; GO:0043531; GO:0048269; GO:0051289; GO:0065003	mmu:11720;	S-adenosylmethionine synthase isoform type-1 (AdoMet synthase 1) (EC 2.5.1.6) (Methionine adenosyltransferase 1) (MAT 1)	GO:0004478; GO:0006556; GO:0005524
BLFC01000439	1750000	1800001	inshore	adig_s0042.g98	0.190418	xpehh;xpnsl	1782101	3.09458	1778121	6.6544	1781879	5.47662	NALCN_HUMAN	GO:0005244; GO:0005261; GO:0005272; GO:0005886; GO:0016021; GO:0022840; GO:0034220; GO:0034765; GO:0035725; GO:0060075; GO:0070588; GO:0071805	hsa:259232;	Sodium leak channel NALCN (CanIon) (Sodium leak channel non-selective protein) (Voltage gated channel-like protein 1)	GO:0005216; GO:0006811; GO:0016020; GO:0055085; GO:0005261
BLFC01000439	1750000	1800001	inshore	adig_s0042.g99	0.190418	xpehh;xpnsl	1782101	3.09458	1778121	6.6544	1781879	5.47662	CHST3_TETCF	GO:0000139; GO:0005975; GO:0008459; GO:0016021; GO:0030206	NA	Carbohydrate sulfotransferase 3 (EC 2.8.2.17) (EC 2.8.2.21) (Chondroitin 6-O-sulfotransferase 1) (C6ST-1) (Nervous system involved sulfotransferase)	GO:0008146
BLFC01000450	750000	800001	inshore	adig_s0015.g55	0.356902	ihs	780571	4.00246	780537	3.97284	780537	4.36385	K0319_HUMAN	GO:0001764; GO:0005769; GO:0005886; GO:0010996; GO:0016021; GO:0030517; GO:0030669; GO:0031410; GO:0031901; GO:0033555; GO:0043231; GO:0048692; GO:0060391; GO:2000171	hsa:9856;	Dyslexia-associated protein KIAA0319	GO:0005975; GO:0004553; GO:0004553; GO:0005975
BLFC01000450	750000	800001	inshore	adig_s0015.g56	0.356902	ihs	780571	4.00246	780537	3.97284	780537	4.36385	CAC1A_APIME	GO:0005245; GO:0005509; GO:0005891; GO:0034765	ame:408764;	Voltage-dependent calcium channel type A subunit alpha-1 (Cacophony protein)	GO:0005245; GO:0005891; GO:0070588; GO:0005216; GO:0006811; GO:0016020; GO:0055085; GO:0005261; GO:0005886
BLFC01000450	750000	800001	inshore	adig_s0015.g57	0.356902	ihs	780571	4.00246	780537	3.97284	780537	4.36385	CAC1A_HUMAN	GO:0001540; GO:0005245; GO:0005634; GO:0005737; GO:0005886; GO:0005891; GO:0006816; GO:0007204; GO:0007268; GO:0008219; GO:0008331; GO:0016021; GO:0019905; GO:0034765; GO:0042995; GO:0043025; GO:0045202; GO:0046872; GO:0050804; GO:0070509; GO:0070588; GO:1904645; GO:1904646	hsa:773;	Voltage-dependent P/Q-type calcium channel subunit alpha-1A (Brain calcium channel I) (BI) (Calcium channel, L type, alpha-1 polypeptide isoform 4) (Voltage-gated calcium channel subunit alpha Cav2.1)	GO:0005261; GO:0005886; GO:0005216; GO:0006811; GO:0016020; GO:0055085; GO:0005261; GO:0005886; GO:0005216; GO:0006811; GO:0016020; GO:0055085
BLFC01000522	350000	400001	inshore	adig_s0035.g27	0.152866	xpnsl	398790	2.86414	360611	4.19177	357699	4.84042	OIT3_RAT	GO:0005201; GO:0005509; GO:0005615; GO:0005635; GO:0009986; GO:1903118	rno:294559;	Oncoprotein-induced transcript 3 protein (Liver-specific zona pellucida domain-containing protein)	GO:0005509
BLFC01000522	350000	400001	inshore	adig_s0035.g28	0.152866	xpnsl	398790	2.86414	360611	4.19177	357699	4.84042	POLG_HCVSA	GO:0003723; GO:0003724; GO:0003968; GO:0004197; GO:0004252; GO:0005198; GO:0005216; GO:0005524; GO:0008270; GO:0016021; GO:0016887; GO:0017124; GO:0019013; GO:0019031; GO:0019062; GO:0019087; GO:0020002; GO:0039502; GO:0039520; GO:0039545; GO:0039547; GO:0039563; GO:0039645; GO:0039654; GO:0039694; GO:0039707; GO:0042025; GO:0044167; GO:0044186; GO:0044191; GO:0044220; GO:0044385; GO:0051259; GO:…	NA	Genome polyprotein [Cleaved into: Core protein precursor (Capsid protein C) (p23); Mature core protein (p21); Envelope glycoprotein E1 (gp32) (gp35); Envelope glycoprotein E2 (NS1) (gp68) (gp70); Viroporin p7; Protease NS2 (p23) (EC 3.4.22.-) (Non-structural protein 2) (NS2); Serine protease/helicase NS3 (EC 3.4.21.98) (EC 3.6.1.15) (EC 3.6.4.13) (Hepacivirin) (NS3 helicase) (NS3 protease) (NS3P)…	NA
BLFC01000522	350000	400001	inshore	adig_s0035.g29	0.152866	xpnsl	398790	2.86414	360611	4.19177	357699	4.84042	CQ098_HUMAN	NA	hsa:388381;	Uncharacterized protein C17orf98	NA
BLFC01000522	350000	400001	inshore	adig_s0035.g30	0.152866	xpnsl	398790	2.86414	360611	4.19177	357699	4.84042	GLI1_CHICK	GO:0000978; GO:0000981; GO:0003682; GO:0005634; GO:0005737; GO:0006357; GO:0007224; GO:0010628; GO:0021983; GO:0030154; GO:0043565; GO:0045893; GO:0045944; GO:0046872	NA	Zinc finger protein GLI1 (GLI) (Fragment)	GO:0000977; GO:0005634; GO:0006357
BLFC01000522	350000	400001	inshore	adig_s0035.g31	0.152866	xpnsl	398790	2.86414	360611	4.19177	357699	4.84042	PGCA_BOVIN	GO:0001501; GO:0005509; GO:0005540; GO:0005576; GO:0007155; GO:0007417; GO:0030246; GO:0031012	bta:280985;	Aggrecan core protein (Cartilage-specific proteoglycan core protein) (CSPCP)	GO:0005515; GO:0005509; GO:0005515
BLFC01000522	1250000	1300001	inshore	adig_s0035.g90	0.146452	xpnsl	1264724	2.57584	1270847	4.23247	1270692	5.02645	DOT1_DEBHA	GO:0005634; GO:0006325; GO:0031151; GO:0051726	dha:DEHA2D01694g;	Histone-lysine N-methyltransferase, H3 lysine-79 specific (EC 2.1.1.360) (Histone H3-K79 methyltransferase) (H3-K79-HMTase)	NA
BLFC01000522	1250000	1300001	inshore	adig_s0035.g91	0.146452	xpnsl	1264724	2.57584	1270847	4.23247	1270692	5.02645	S39AE_MOUSE	GO:0002062; GO:0005381; GO:0005384; GO:0005385; GO:0005765; GO:0005886; GO:0005887; GO:0006094; GO:0006826; GO:0006829; GO:0006882; GO:0008286; GO:0010817; GO:0015086; GO:0015093; GO:0015296; GO:0016021; GO:0016323; GO:0016324; GO:0031901; GO:0031902; GO:0032869; GO:0033212; GO:0034755; GO:0045745; GO:0051344; GO:0055071; GO:0071333; GO:0071421; GO:0071577; GO:0071578; GO:0098662; GO:0098739	mmu:213053;	Metal cation symporter ZIP14 (Factor for adipocyte differentiation 123) (FAD-123) (Solute carrier family 39 member 14) (Zrt- and Irt-like protein 14) (ZIP-14)	GO:0016020; GO:0030001; GO:0046873; GO:0055085
BLFC01000522	1250000	1300001	inshore	adig_s0035.g92	0.146452	xpnsl	1264724	2.57584	1270847	4.23247	1270692	5.02645	LUZP4_HUMAN	GO:0003723; GO:0005634; GO:0005737; GO:0051028	hsa:51213;	Leucine zipper protein 4 (Cancer/testis antigen 28) (CT-28) (CT28) (Tumor antigen HOM-TES-85)	NA
BLFC01000565	100000	150001	inshore	adig_s0198.g9	0.253134	xpehh;xpnsl	107730	2.07586	148097	6.14604	148125	4.27051	BMPR2_HUMAN	GO:0001568; GO:0001649; GO:0001707; GO:0001893; GO:0001935; GO:0001938; GO:0001946; GO:0001974; GO:0002063; GO:0003085; GO:0003148; GO:0003151; GO:0003176; GO:0003177; GO:0003183; GO:0003186; GO:0003197; GO:0003252; GO:0004674; GO:0005024; GO:0005524; GO:0005615; GO:0005654; GO:0005886; GO:0005887; GO:0005905; GO:0005912; GO:0006468; GO:0007178; GO:0009267; GO:0009952; GO:0009986; GO:0010595; GO:…	hsa:659;	Bone morphogenetic protein receptor type-2 (BMP type-2 receptor) (BMPR-2) (EC 2.7.11.30) (Bone morphogenetic protein receptor type II) (BMP type II receptor) (BMPR-II)	GO:0004675; GO:0016020; GO:0005524; GO:0007178; GO:0004672; GO:0006468; GO:0004674; GO:0016021; GO:0038023; GO:0043235; GO:0046872
BLFC01000565	100000	150001	inshore	adig_s0198.g10	0.253134	xpehh;xpnsl	107730	2.07586	148097	6.14604	148125	4.27051	CDK2_CARAU	GO:0004693; GO:0004712; GO:0005524; GO:0006468; GO:0007049; GO:0051301; GO:0097472; GO:0106310	NA	Cyclin-dependent kinase 2 (EC 2.7.11.22) (Cell division protein kinase 2)	GO:0004672; GO:0005524; GO:0006468
BLFC01000565	100000	150001	inshore	adig_s0198.g11	0.253134	xpehh;xpnsl	107730	2.07586	148097	6.14604	148125	4.27051	ORC4_PONAB	GO:0000166; GO:0000781; GO:0003688; GO:0005524; GO:0005634; GO:0005654; GO:0005664; GO:0005730; GO:0005829; GO:0006270	pon:100173438;	Origin recognition complex subunit 4	GO:0000808; GO:0003677; GO:0005634; GO:0006260
BLFC01000565	100000	150001	inshore	adig_s0198.g12	0.253134	xpehh;xpnsl	107730	2.07586	148097	6.14604	148125	4.27051	DMAW_CLAFS	GO:0035837; GO:0050364	NA	Tryptophan dimethylallyltransferase (EC 2.5.1.34) (4-dimethylallyltryptophan synthase) (DMATS) (All-trans-hexaprenyl-diphosphate synthase) (L-tryptophan dimethylallyl transferase)	NA
BLFC01000565	100000	150001	inshore	adig_s0198.g13	0.253134	xpehh;xpnsl	107730	2.07586	148097	6.14604	148125	4.27051	CBH_CLOPE	GO:0006699; GO:0045302; GO:0047742	cpe:CPE0709;	Conjugated bile acid hydrolase (CBAH) (EC 3.5.1.-) (Bile salt hydrolase) (BSH) (CBAH-1) (Choloylglycine hydrolase) (EC 3.5.1.24)	NA
BLFC01000591	150000	200001	inshore	NA	0.625	ihs	152165	-0.364502	152165	1.08421	152749	0.768111	NA	NA	NA	NA	NA
BLFC01000593	400000	450001	inshore	adig_s0051.g26	0.417021	ihs	402815	4.07372	432730	3.53433	432753	2.71711	DYDC1_HUMAN	GO:0000781; GO:0031509; GO:0044666; GO:0048188; GO:0051568	hsa:143241;	DPY30 domain-containing protein 1	GO:0044666; GO:0048188; GO:0044666; GO:0048188
BLFC01000593	400000	450001	inshore	adig_s0051.g27	0.417021	ihs	402815	4.07372	432730	3.53433	432753	2.71711	TYRO_CHICK	GO:0004503; GO:0009637; GO:0016021; GO:0033162; GO:0042438; GO:0042470; GO:0046872	gga:373971;	Tyrosinase (EC 1.14.18.1) (Monophenol monooxygenase)	GO:0016491
BLFC01000600	2250000	2300001	inshore	adig_s0005.g225	0.313609	xpehh	2296020	2.87062	2268473	5.46134	2268866	4.08089	ATS6_HUMAN	GO:0001822; GO:0003279; GO:0004222; GO:0005576; GO:0008237; GO:0030198; GO:0031012; GO:0035904; GO:0046872; GO:0060976	hsa:11174;	A disintegrin and metalloproteinase with thrombospondin motifs 6 (ADAM-TS 6) (ADAM-TS6) (ADAMTS-6) (EC 3.4.24.-)	GO:0004222; GO:0030198
BLFC01000600	2250000	2300001	inshore	adig_s0005.g226	0.313609	xpehh	2296020	2.87062	2268473	5.46134	2268866	4.08089	ULK3_CHICK	GO:0004674; GO:0004712; GO:0005524; GO:0005737; GO:0005776; GO:0018105; GO:0045879; GO:0045880; GO:0046777; GO:0106310; GO:1905037	NA	Serine/threonine-protein kinase ULK3 (EC 2.7.11.1) (Unc-51-like kinase 3)	GO:0004672; GO:0005524; GO:0006468
BLFC01000600	2250000	2300001	inshore	adig_s0005.g227	0.313609	xpehh	2296020	2.87062	2268473	5.46134	2268866	4.08089	Y9963_DICDI	GO:0004672; GO:0004674; GO:0004712; GO:0005524; GO:0005737; GO:0007165; GO:0016021; GO:0106310	ddi:DDB_G0272254;	Probable serine/threonine-protein kinase DDB_G0272254 (EC 2.7.11.1)	GO:0004672; GO:0005524; GO:0006468
BLFC01000600	2900000	2950001	inshore	adig_s0005.g259	0.161359	xpehh;xpnsl	2908924	2.58154	2933378	5.38865	2910961	4.92485	F234B_RAT	GO:0005794; GO:0005856; GO:0016021	rno:362455;	Protein FAM234B	GO:0005515
BLFC01000600	2900000	2950001	inshore	adig_s0005.g260	0.161359	xpehh;xpnsl	2908924	2.58154	2933378	5.38865	2910961	4.92485	FBX3_BOVIN	GO:0005654; GO:0005829	bta:534287;	F-box only protein 3	GO:0005515
BLFC01000600	2900000	2950001	inshore	adig_s0005.g261	0.161359	xpehh;xpnsl	2908924	2.58154	2933378	5.38865	2910961	4.92485	DDX6_DICDI	GO:0000932; GO:0003724; GO:0003729; GO:0005524; GO:0005634; GO:0006397; GO:0010494; GO:0016887; GO:0033962; GO:0034063	ddi:DDB_G0291804;	Probable ATP-dependent RNA helicase ddx6 (EC 3.6.4.13) (DEAD box protein 6)	GO:0003724; GO:0003676; GO:0005524
BLFC01000600	2900000	2950001	inshore	adig_s0005.g262	0.161359	xpehh;xpnsl	2908924	2.58154	2933378	5.38865	2910961	4.92485	ERR3_PONAB	GO:0003707; GO:0004879; GO:0005496; GO:0005634; GO:0006355; GO:0008270; GO:0043565; GO:0048384	pon:100172620;	Estrogen-related receptor gamma (Estrogen receptor-related protein 3) (Nuclear receptor subfamily 3 group B member 3)	GO:0003700; GO:0006355; GO:0008270; GO:0043565; GO:0003677; GO:0004879; GO:0005515
BLFC01000600	2900000	2950001	inshore	adig_s0005.g263	0.161359	xpehh;xpnsl	2908924	2.58154	2933378	5.38865	2910961	4.92485	BCAL2_ARATH	GO:0003824; GO:0019752	ath:AT5G27410;	Branched-chain-amino-acid aminotransferase-like protein 2	NA
BLFC01000600	3700000	3800001	inshore	adig_s0005.g341	0.630695	xpehh;xpnsl	3745266	4.32864	3746482	7.58099	3746368	8.04479	FRIS_LYMST	GO:0004322; GO:0005737; GO:0006826; GO:0006879; GO:0008199	NA	Soma ferritin (EC 1.16.3.1)	GO:0006826; GO:0006879; GO:0008199
BLFC01000600	3700000	3800001	inshore	adig_s0005.g344	0.630695	xpehh;xpnsl	3745266	4.32864	3746482	7.58099	3746368	8.04479	FRIS_LYMST	GO:0004322; GO:0005737; GO:0006826; GO:0006879; GO:0008199	NA	Soma ferritin (EC 1.16.3.1)	GO:0008199; GO:0006826; GO:0006879
BLFC01000600	3700000	3800001	inshore	adig_s0005.g345	0.630695	xpehh;xpnsl	3745266	4.32864	3746482	7.58099	3746368	8.04479	PEX19_RAT	GO:0005737; GO:0005777; GO:0005778; GO:0005829; GO:0006625; GO:0007031; GO:0016559; GO:0031526; GO:0032991; GO:0033328; GO:0036105; GO:0045046; GO:0047485; GO:0050821; GO:0051117; GO:0061077; GO:0072663; GO:0140597; GO:1900131	NA	Peroxisomal biogenesis factor 19 (Peroxin-19) (Peroxisomal farnesylated protein)	GO:0005777
BLFC01000600	3700000	3800001	inshore	adig_s0005.g346	0.630695	xpehh;xpnsl	3745266	4.32864	3746482	7.58099	3746368	8.04479	PHS2_HUMAN	GO:0004505; GO:0005634; GO:0006729; GO:0008124; GO:0042802; GO:0045893	hsa:84105;	Pterin-4-alpha-carbinolamine dehydratase 2 (PHS 2) (EC 4.2.1.96) (4-alpha-hydroxy-tetrahydropterin dehydratase 2) (DcoH-like protein DCoHm) (Dimerization cofactor of hepatocyte nuclear factor 1 from muscle) (HNF-1-alpha dimerization cofactor)	GO:0006729; GO:0008124
BLFC01000600	3700000	3800001	inshore	adig_s0005.g348	0.630695	xpehh;xpnsl	3745266	4.32864	3746482	7.58099	3746368	8.04479	Y850_VIBCH	NA	vch:VC0850;	UPF0125 protein VC_0850	NA
BLFC01000600	3700000	3800001	inshore	adig_s0005.g349	0.630695	xpehh;xpnsl	3745266	4.32864	3746482	7.58099	3746368	8.04479	GCSPA_THEON	GO:0004375; GO:0009116; GO:0019464	ton:TON_0213;	Probable glycine dehydrogenase (decarboxylating) subunit 1 (EC 1.4.4.2) (Glycine cleavage system P-protein subunit 1) (Glycine decarboxylase subunit 1) (Glycine dehydrogenase (aminomethyl-transferring) subunit 1)	NA
BLFC01000600	3700000	3800001	inshore	adig_s0005.g350	0.630695	xpehh;xpnsl	3745266	4.32864	3746482	7.58099	3746368	8.04479	LRC58_XENLA	NA	xla:398462;	Leucine-rich repeat-containing protein 58	GO:0005515
BLFC01000600	3700000	3800001	inshore	adig_s0005.g351	0.630695	xpehh;xpnsl	3745266	4.32864	3746482	7.58099	3746368	8.04479	GABR2_RAT	GO:0004888; GO:0004965; GO:0005737; GO:0005887; GO:0007193; GO:0007214; GO:0016021; GO:0030425; GO:0038039; GO:0043005; GO:0043204; GO:0046982; GO:0098978; GO:0098982; GO:0099055; GO:0099056; GO:0150099; GO:1902710; GO:1902712	rno:83633;	Gamma-aminobutyric acid type B receptor subunit 2 (GABA-B receptor 2) (GABA-B-R2) (GABA-BR2) (GABABR2) (Gb2) (G-protein coupled receptor 51)	GO:0004965; GO:0007186; GO:0016021; GO:0004930
BLFC01000600	3700000	3800001	inshore	adig_s0005.g352	0.630695	xpehh;xpnsl	3745266	4.32864	3746482	7.58099	3746368	8.04479	CAD96_DROME	GO:0004712; GO:0004713; GO:0004714; GO:0005509; GO:0005524; GO:0005887; GO:0006468; GO:0007030; GO:0007156; GO:0007169; GO:0014068; GO:0016339; GO:0033674; GO:0042060; GO:0043235; GO:0045177; GO:0045792; GO:0090303	dme:Dmel_CG10244;	Tyrosine kinase receptor Cad96Ca (EC 2.7.10.1) (Cadherin-96Ca) (Tyrosine kinase receptor HD-14)	GO:0005515; GO:0004672; GO:0006468; GO:0005524; GO:0004713
BLFC01000600	3700000	3800001	inshore	adig_s0005.g353	0.630695	xpehh;xpnsl	3745266	4.32864	3746482	7.58099	3746368	8.04479	PGBM_MOUSE	GO:0001525; GO:0001958; GO:0002020; GO:0002062; GO:0005509; GO:0005576; GO:0005604; GO:0005796; GO:0006898; GO:0007420; GO:0008022; GO:0008104; GO:0009887; GO:0009888; GO:0030198; GO:0031012; GO:0048704; GO:0048738; GO:0060351; GO:0060548; GO:0062023; GO:1905907	mmu:15530;	Basement membrane-specific heparan sulfate proteoglycan core protein (HSPG) [Cleaved into: Endorepellin; LG3 peptide]	NA
BLFC01000600	3700000	3800001	inshore	adig_s0005.g354	0.630695	xpehh;xpnsl	3745266	4.32864	3746482	7.58099	3746368	8.04479	RET_HUMAN	GO:0000165; GO:0001657; GO:0001755; GO:0001838; GO:0004712; GO:0004713; GO:0004714; GO:0005509; GO:0005524; GO:0005769; GO:0005886; GO:0005887; GO:0006468; GO:0006919; GO:0007156; GO:0007158; GO:0007165; GO:0007169; GO:0007411; GO:0007497; GO:0009410; GO:0010008; GO:0010628; GO:0010976; GO:0014042; GO:0030155; GO:0030335; GO:0030424; GO:0030425; GO:0033141; GO:0033619; GO:0033630; GO:0033674; GO:…	hsa:5979;	Proto-oncogene tyrosine-protein kinase receptor Ret (EC 2.7.10.1) (Cadherin family member 12) (Proto-oncogene c-Ret) [Cleaved into: Soluble RET kinase fragment; Extracellular cell-membrane anchored RET cadherin 120 kDa fragment]	GO:0005515; GO:0004672; GO:0006468; GO:0004713; GO:0005524; GO:0005515; GO:0004713; GO:0006468; GO:0004672; GO:0005524
BLFC01000610	900000	1100001	inshore	adig_s0050.g52	0.46805	ihs	930967	3.64815	932661	2.95286	969143	3.23842	CHS7_GIBZE	GO:0005789; GO:0015031; GO:0016021; GO:0071555	fgr:FGSG_02729;	Chitin synthase export chaperone	NA
BLFC01000610	900000	1100001	inshore	adig_s0050.g53	0.46805	ihs	930967	3.64815	932661	2.95286	969143	3.23842	TLL1_CHICK	GO:0004222; GO:0005509; GO:0005576; GO:0008270; GO:0030154	NA	Tolloid-like protein 1 (EC 3.4.24.-) (Chicken tolloid-like protein 1) (Metalloprotease colloid)	NA
BLFC01000610	900000	1100001	inshore	adig_s0050.g54	0.46805	ihs	930967	3.64815	932661	2.95286	969143	3.23842	K0319_HUMAN	GO:0001764; GO:0005769; GO:0005886; GO:0010996; GO:0016021; GO:0030517; GO:0030669; GO:0031410; GO:0031901; GO:0033555; GO:0043231; GO:0048692; GO:0060391; GO:2000171	hsa:9856;	Dyslexia-associated protein KIAA0319	NA
BLFC01000610	900000	1100001	inshore	adig_s0050.g55	0.46805	ihs	930967	3.64815	932661	2.95286	969143	3.23842	ADRB2_MACMU	GO:0001540; GO:0002024; GO:0002025; GO:0002028; GO:0002032; GO:0004930; GO:0004941; GO:0005634; GO:0005769; GO:0005794; GO:0005887; GO:0006898; GO:0007190; GO:0008179; GO:0009409; GO:0010739; GO:0015459; GO:0016324; GO:0030501; GO:0031649; GO:0040015; GO:0042803; GO:0043235; GO:0043410; GO:0044877; GO:0045453; GO:0045944; GO:0045986; GO:0050873; GO:0051380; GO:0061885; GO:0071880; GO:0071902; GO:…	mcc:710146;	Beta-2 adrenergic receptor (Beta-2 adrenoreceptor) (Beta-2 adrenoceptor)	GO:0016021; GO:0004930; GO:0007186
BLFC01000610	900000	1100001	inshore	adig_s0050.g56	0.46805	ihs	930967	3.64815	932661	2.95286	969143	3.23842	HIS6_CHLPD	GO:0000105; GO:0000107; GO:0005737; GO:0016829	cph:Cpha266_1907;	Imidazole glycerol phosphate synthase subunit HisF (EC 4.3.2.10) (IGP synthase cyclase subunit) (IGP synthase subunit HisF) (ImGP synthase subunit HisF) (IGPS subunit HisF)	NA
BLFC01000610	900000	1100001	inshore	adig_s0050.g59	0.46805	ihs	930967	3.64815	932661	2.95286	969143	3.23842	SOX14_DANRE	GO:0000978; GO:0000981; GO:0005634; GO:0006355; GO:0009653; GO:0021854; GO:0030154	dre:557661;	Transcription factor Sox-14	NA
BLFC01000610	900000	1100001	inshore	adig_s0050.g60	0.46805	ihs	930967	3.64815	932661	2.95286	969143	3.23842	GALR2_RAT	GO:0004966; GO:0005886; GO:0005887; GO:0005929; GO:0007186; GO:0007188; GO:0007189; GO:0007194; GO:0007200; GO:0007204; GO:0007218; GO:0008528; GO:0017046; GO:0031175; GO:0042923; GO:0043647; GO:0045944; GO:0046488; GO:0090663; GO:1902608	rno:29234;	Galanin receptor type 2 (GAL2-R) (GALR-2)	GO:0004930; GO:0007186; GO:0016021
BLFC01000610	900000	1100001	inshore	adig_s0050.g61	0.46805	ihs	930967	3.64815	932661	2.95286	969143	3.23842	DOCK9_MOUSE	GO:0005085; GO:0007264; GO:0012505; GO:0016020; GO:0031267; GO:0043547	NA	Dedicator of cytokinesis protein 9 (Cdc42 guanine nucleotide exchange factor zizimin-1) (Zizimin-1)	GO:0005085; GO:0007264; GO:0005085; GO:0007264; GO:0005085; GO:0007264; GO:0005085; GO:0007264; GO:0005085; GO:0007264
BLFC01000639	1300000	1550001	inshore	adig_s0017.g54	0.572586	xpehh;xpnsl;ihs	1314102	4.69142	1313413	9.09364	1313410	6.80179	PXDN_MOUSE	GO:0004601; GO:0005201; GO:0005615; GO:0005783; GO:0006979; GO:0019806; GO:0020037; GO:0030198; GO:0030199; GO:0042744; GO:0046872; GO:0062023	mmu:69675;	Peroxidasin homolog (EC 1.11.1.7)	NA
BLFC01000639	1300000	1550001	inshore	adig_s0017.g55	0.572586	xpehh;xpnsl;ihs	1314102	4.69142	1313413	9.09364	1313410	6.80179	BECN1_RAT	GO:0000045; GO:0000407; GO:0000422; GO:0000423; GO:0001666; GO:0005634; GO:0005737; GO:0005768; GO:0005776; GO:0005783; GO:0005789; GO:0005802; GO:0005829; GO:0006468; GO:0006914; GO:0006915; GO:0006995; GO:0007040; GO:0007080; GO:0007568; GO:0008285; GO:0009410; GO:0010008; GO:0010040; GO:0010288; GO:0010507; GO:0010508; GO:0010613; GO:0016236; GO:0019898; GO:0019901; GO:0030425; GO:0031410; GO:…	rno:114558;	Beclin-1 (Coiled-coil myosin-like BCL2-interacting protein) (Protein GT197) [Cleaved into: Beclin-1-C 35 kDa; Beclin-1-C 37 kDa]	GO:0006914; GO:0006897; GO:0032465
BLFC01000639	1300000	1550001	inshore	adig_s0017.g56	0.572586	xpehh;xpnsl;ihs	1314102	4.69142	1313413	9.09364	1313410	6.80179	AP4B1_HUMAN	GO:0005802; GO:0005829; GO:0006605; GO:0008104; GO:0016192; GO:0019898; GO:0030124; GO:0030131; GO:0030276; GO:0031904; GO:0032588	hsa:10717;	AP-4 complex subunit beta-1 (AP-4 adaptor complex subunit beta) (Adaptor-related protein complex 4 subunit beta-1) (Beta subunit of AP-4) (Beta4-adaptin)	GO:0016192; GO:0006886; GO:0030117
BLFC01000639	1300000	1550001	inshore	adig_s0017.g57	0.572586	xpehh;xpnsl;ihs	1314102	4.69142	1313413	9.09364	1313410	6.80179	SYGB_RUTMC	GO:0004820; GO:0005524; GO:0005737; GO:0006426	rma:Rmag_0721;	Glycine--tRNA ligase beta subunit (EC 6.1.1.14) (Glycyl-tRNA synthetase beta subunit) (GlyRS)	GO:0006886; GO:0016192; GO:0030131
BLFC01000639	1300000	1550001	inshore	adig_s0017.g58	0.572586	xpehh;xpnsl;ihs	1314102	4.69142	1313413	9.09364	1313410	6.80179	RNK_DROME	GO:0004521; GO:0016021; GO:0098586	dme:Dmel_CG40127;	Ribonuclease kappa (RNase K) (RNase kappa) (EC 3.1.-.-)	GO:0004521; GO:0090305; GO:0004521; GO:0090305; GO:0004521; GO:0090305
BLFC01000639	1300000	1550001	inshore	adig_s0017.g59	0.572586	xpehh;xpnsl;ihs	1314102	4.69142	1313413	9.09364	1313410	6.80179	RPOB_AETCO	GO:0003677; GO:0003899; GO:0006351; GO:0009507; GO:0032549	NA	DNA-directed RNA polymerase subunit beta (EC 2.7.7.6) (PEP) (Plastid-encoded RNA polymerase subunit beta) (RNA polymerase subunit beta)	NA
BLFC01000639	1300000	1550001	inshore	adig_s0017.g60	0.572586	xpehh;xpnsl;ihs	1314102	4.69142	1313413	9.09364	1313410	6.80179	MED27_ANOGA	GO:0003713; GO:0006357; GO:0016592	aga:AgaP_AGAP002664;	Mediator of RNA polymerase II transcription subunit 27 (Mediator complex subunit 27)	GO:0016592
BLFC01000639	1300000	1550001	inshore	adig_s0017.g61	0.572586	xpehh;xpnsl;ihs	1314102	4.69142	1313413	9.09364	1313410	6.80179	XYLK_HUMAN	GO:0000139; GO:0005524; GO:0005654; GO:0005794; GO:0016021; GO:0016301; GO:0016773; GO:0030166; GO:0046872	hsa:9917;	Glycosaminoglycan xylosylkinase (EC 2.7.1.-) (Xylose kinase)	NA
BLFC01000639	1300000	1550001	inshore	adig_s0017.g62	0.572586	xpehh;xpnsl;ihs	1314102	4.69142	1313413	9.09364	1313410	6.80179	TNR16_CHICK	GO:0001678; GO:0005035; GO:0005516; GO:0005654; GO:0005737; GO:0005886; GO:0005911; GO:0006886; GO:0006919; GO:0007266; GO:0007411; GO:0007417; GO:0009986; GO:0014069; GO:0015026; GO:0016021; GO:0016048; GO:0021675; GO:0030336; GO:0030426; GO:0031267; GO:0031625; GO:0032922; GO:0035907; GO:0040037; GO:0042488; GO:0043121; GO:0043197; GO:0043204; GO:0043588; GO:0048146; GO:0048406; GO:0051402; GO:…	NA	Tumor necrosis factor receptor superfamily member 16 (Gp80-LNGFR) (Low affinity neurotrophin receptor p75NTR) (Low-affinity nerve growth factor receptor) (NGF receptor) (p75 ICD)	GO:0005515
BLFC01000639	1300000	1550001	inshore	adig_s0017.g63	0.572586	xpehh;xpnsl;ihs	1314102	4.69142	1313413	9.09364	1313410	6.80179	TNR14_HUMAN	GO:0001618; GO:0002250; GO:0002720; GO:0005031; GO:0005886; GO:0006955; GO:0007166; GO:0009897; GO:0016021; GO:0019955; GO:0031295; GO:0031625; GO:0045087; GO:0046642; GO:0050731; GO:0050829; GO:0050830; GO:1905675; GO:2000406	hsa:8764;	Tumor necrosis factor receptor superfamily member 14 (Herpes virus entry mediator A) (Herpesvirus entry mediator A) (HveA) (Tumor necrosis factor receptor-like 2) (TR2) (CD antigen CD270)	GO:0005515
BLFC01000639	1300000	1550001	inshore	adig_s0017.g64	0.572586	xpehh;xpnsl;ihs	1314102	4.69142	1313413	9.09364	1313410	6.80179	TNR14_HUMAN	GO:0001618; GO:0002250; GO:0002720; GO:0005031; GO:0005886; GO:0006955; GO:0007166; GO:0009897; GO:0016021; GO:0019955; GO:0031295; GO:0031625; GO:0045087; GO:0046642; GO:0050731; GO:0050829; GO:0050830; GO:1905675; GO:2000406	hsa:8764;	Tumor necrosis factor receptor superfamily member 14 (Herpes virus entry mediator A) (Herpesvirus entry mediator A) (HveA) (Tumor necrosis factor receptor-like 2) (TR2) (CD antigen CD270)	GO:0005515
BLFC01000639	1300000	1550001	inshore	adig_s0017.g65	0.572586	xpehh;xpnsl;ihs	1314102	4.69142	1313413	9.09364	1313410	6.80179	TAF1B_HUMAN	GO:0001164; GO:0001188; GO:0005634; GO:0005654; GO:0005668; GO:0005730; GO:0006351; GO:0017025; GO:0042790; GO:0046872; GO:0070860	hsa:9014;	TATA box-binding protein-associated factor RNA polymerase I subunit B (RNA polymerase I-specific TBP-associated factor 63 kDa) (TAFI63) (TATA box-binding protein-associated factor 1B) (TBP-associated factor 1B) (Transcription initiation factor SL1/TIF-IB subunit B)	NA
BLFC01000639	1300000	1550001	inshore	adig_s0017.g66	0.572586	xpehh;xpnsl;ihs	1314102	4.69142	1313413	9.09364	1313410	6.80179	AGMR_PSEAE	GO:0000160; GO:0003677; GO:0006071; GO:0006355	pae:PA1978;	Glycerol metabolism activator (Protein AgmR)	NA
BLFC01000639	1300000	1550001	inshore	adig_s0017.g67	0.572586	xpehh;xpnsl;ihs	1314102	4.69142	1313413	9.09364	1313410	6.80179	TNR16_MOUSE	GO:0001540; GO:0001678; GO:0005035; GO:0005168; GO:0005516; GO:0005634; GO:0005635; GO:0005654; GO:0005737; GO:0005739; GO:0005791; GO:0005794; GO:0005886; GO:0005911; GO:0006886; GO:0006919; GO:0007165; GO:0007266; GO:0007411; GO:0007417; GO:0007623; GO:0009611; GO:0009897; GO:0009986; GO:0010468; GO:0010941; GO:0010976; GO:0010977; GO:0014069; GO:0015026; GO:0016021; GO:0016048; GO:0016525; GO:…	mmu:18053;	Tumor necrosis factor receptor superfamily member 16 (Low affinity neurotrophin receptor p75NTR) (Low-affinity nerve growth factor receptor) (NGF receptor) (CD antigen CD271)	GO:0005515
BLFC01000639	1300000	1550001	inshore	adig_s0017.g68	0.572586	xpehh;xpnsl;ihs	1314102	4.69142	1313413	9.09364	1313410	6.80179	HSP7C_CAEBR	GO:0005524; GO:0005634; GO:0005737; GO:0005788; GO:0016020; GO:0016887; GO:0030433; GO:0030968; GO:0031072; GO:0034620; GO:0034663; GO:0042026; GO:0044183; GO:0051082; GO:0051085; GO:0051787	cbr:CBG14829;	Heat shock 70 kDa protein C	GO:0005524; GO:0016887
BLFC01000639	1300000	1550001	inshore	adig_s0017.g69	0.572586	xpehh;xpnsl;ihs	1314102	4.69142	1313413	9.09364	1313410	6.80179	COP1_MOUSE	GO:0000139; GO:0010212; GO:0016607; GO:0031464; GO:0032436; GO:0043161; GO:0046872; GO:0061630	mmu:26374;	E3 ubiquitin-protein ligase COP1 (EC 2.3.2.27) (Constitutive photomorphogenesis protein 1 homolog) (mCOP1) (RING finger and WD repeat domain protein 2) (RING-type E3 ubiquitin transferase RFWD2)	GO:0005515; GO:0061630
BLFC01000639	1300000	1550001	inshore	adig_s0017.g70	0.572586	xpehh;xpnsl;ihs	1314102	4.69142	1313413	9.09364	1313410	6.80179	PI4KB_HUMAN	GO:0000139; GO:0004430; GO:0005524; GO:0005737; GO:0005741; GO:0005768; GO:0005829; GO:0006661; GO:0006898; GO:0007165; GO:0016020; GO:0030867; GO:0046854; GO:0048015; GO:0048471; GO:0052742; GO:0071889	hsa:5298;	Phosphatidylinositol 4-kinase beta (PI4K-beta) (PI4Kbeta) (PtdIns 4-kinase beta) (EC 2.7.1.67) (NPIK) (PI4K92) (PI4KIII)	GO:0046854; GO:0048015
BLFC01000639	1300000	1550001	inshore	adig_s0017.g71	0.572586	xpehh;xpnsl;ihs	1314102	4.69142	1313413	9.09364	1313410	6.80179	ATG26_ASPTN	GO:0005975; GO:0006914; GO:0015031; GO:0016126; GO:0016906; GO:0030259; GO:0032120; GO:0034045; GO:0102202; GO:0102203; GO:0102205	NA	Sterol 3-beta-glucosyltransferase (EC 2.4.1.173) (Autophagy-related protein 26)	NA
BLFC01000653	2050000	2150001	inshore	adig_s0034.g140	0.609653	ihs;xpehh;xpnsl	2139950	3.32769	2122914	7.79232	2134707	6.41791	INO80_MOUSE	GO:0000070; GO:0000723; GO:0000724; GO:0003677; GO:0003779; GO:0005524; GO:0005634; GO:0005654; GO:0005819; GO:0005829; GO:0005874; GO:0006281; GO:0006282; GO:0006302; GO:0006351; GO:0008094; GO:0010571; GO:0016604; GO:0016887; GO:0030307; GO:0031011; GO:0034644; GO:0042393; GO:0042766; GO:0043014; GO:0043618; GO:0045739; GO:0045944; GO:0045995; GO:0051225; GO:0051301; GO:0060382; GO:0070914; GO:…	mmu:68142;	Chromatin-remodeling ATPase INO80 (EC 3.6.4.-) (DNA helicase-related INO80 complex homolog 1) (DNA helicase-related protein INO80)	GO:0005634; GO:0006281; GO:0006338; GO:0006351; GO:0016887; GO:0031011
BLFC01000653	2050000	2150001	inshore	adig_s0034.g142	0.609653	ihs;xpehh;xpnsl	2139950	3.32769	2122914	7.79232	2134707	6.41791	CB042_MOUSE	GO:0005634; GO:0005654	mmu:232196;	Uncharacterized protein C2orf42 homolog	NA
BLFC01000653	2050000	2150001	inshore	adig_s0034.g143	0.609653	ihs;xpehh;xpnsl	2139950	3.32769	2122914	7.79232	2134707	6.41791	TISB_RAT	GO:0000165; GO:0000288; GO:0000932; GO:0001570; GO:0003342; GO:0003677; GO:0003729; GO:0005634; GO:0005737; GO:0005829; GO:0006397; GO:0006402; GO:0006417; GO:0006915; GO:0007507; GO:0008283; GO:0009611; GO:0010468; GO:0010837; GO:0014065; GO:0021915; GO:0031086; GO:0031440; GO:0032869; GO:0033077; GO:0035264; GO:0035925; GO:0038066; GO:0043488; GO:0043491; GO:0044344; GO:0045577; GO:0045600; GO:…	rno:29344;	mRNA decay activator protein ZFP36L1 (Butyrate response factor 1) (EGF-inducible protein CMG1) (TPA-induced sequence 11b) (Zinc finger protein 36, C3H1 type-like 1) (ZFP36-like 1)	GO:0046872; GO:0003729
BLFC01000653	2050000	2150001	inshore	adig_s0034.g144	0.609653	ihs;xpehh;xpnsl	2139950	3.32769	2122914	7.79232	2134707	6.41791	RA51B_HUMAN	GO:0000724; GO:0001832; GO:0003677; GO:0003690; GO:0003697; GO:0005524; GO:0005634; GO:0005654; GO:0005657; GO:0006281; GO:0006310; GO:0007131; GO:0008094; GO:0008284; GO:0010971; GO:0033063; GO:0061053	hsa:5890;	DNA repair protein RAD51 homolog 2 (R51H2) (RAD51 homolog B) (Rad51B) (RAD51-like protein 1)	GO:0003677; GO:0005524; GO:0006281; GO:0008094; GO:0000724; GO:0033063; GO:0003677; GO:0005524; GO:0006281; GO:0008094; GO:0000724; GO:0033063
BLFC01000653	2050000	2150001	inshore	adig_s0034.g145	0.609653	ihs;xpehh;xpnsl	2139950	3.32769	2122914	7.79232	2134707	6.41791	SPSB4_HUMAN	GO:0005829; GO:0006511; GO:0016567; GO:0019005; GO:0035556; GO:0042752; GO:0043161; GO:0048511; GO:1902916; GO:1990756	hsa:92369;	SPRY domain-containing SOCS box protein 4 (SSB-4)	GO:0005515
BLFC01000653	2050000	2150001	inshore	adig_s0034.g146	0.609653	ihs;xpehh;xpnsl	2139950	3.32769	2122914	7.79232	2134707	6.41791	MTRR_RAT	GO:0003958; GO:0005654; GO:0005829; GO:0006306; GO:0009086; GO:0010181; GO:0016491; GO:0016723; GO:0030586; GO:0033353; GO:0043418; GO:0045111; GO:0046655; GO:0050660; GO:0050667; GO:0070402; GO:0071949; GO:1904042	rno:290947;	Methionine synthase reductase (MSR) (EC 1.16.1.8) (Aquacobalamin reductase) (AqCbl reductase)	GO:0016491; GO:0010181
BLFC01000653	2050000	2150001	inshore	adig_s0034.g147	0.609653	ihs;xpehh;xpnsl	2139950	3.32769	2122914	7.79232	2134707	6.41791	MTMR2_DANRE	GO:0004438; GO:0004725; GO:0005829; GO:0031901; GO:0046856; GO:0052629	dre:30644;	Myotubularin-related protein 2 (Phosphatidylinositol-3,5-bisphosphate 3-phosphatase) (EC 3.1.3.95) (Phosphatidylinositol-3-phosphate phosphatase) (EC 3.1.3.64)	NA
BLFC01000653	2050000	2150001	inshore	adig_s0034.g148	0.609653	ihs;xpehh;xpnsl	2139950	3.32769	2122914	7.79232	2134707	6.41791	MSRE_MOUSE	GO:0001540; GO:0005044; GO:0005581; GO:0005829; GO:0005886; GO:0006898; GO:0006911; GO:0009897; GO:0010629; GO:0010744; GO:0010886; GO:0016021; GO:0030169; GO:0030301; GO:0031410; GO:0034362; GO:0034381; GO:0038024; GO:0042953; GO:0097242	mmu:20288;	Macrophage scavenger receptor types I and II (Macrophage acetylated LDL receptor I and II) (Scavenger receptor type A) (SR-A) (CD antigen CD204)	NA
BLFC01000655	200000	250001	inshore	adig_s0250.g15	0.616541	ihs	227203	2.41192	206072	4.1239	206072	3.36382	AMGO2_MOUSE	GO:0005634; GO:0005886; GO:0007155; GO:0007156; GO:0007157; GO:0007420; GO:0016021; GO:0043069; GO:0043524; GO:0051965	mmu:105827;	Amphoterin-induced protein 2 (AMIGO-2) (Alivin-1)	NA
BLFC01000690	2600000	2850001	inshore	adig_s0030.g199	0.393652	ihs;xpehh;xpnsl	2804187	4.9162	2797440	6.75395	2792852	5.62148	NA	NA	NA	NA	NA
BLFC01000690	2600000	2850001	inshore	adig_s0030.g200	0.393652	ihs;xpehh;xpnsl	2804187	4.9162	2797440	6.75395	2792852	5.62148	MICA1_DANRE	GO:0003779; GO:0005737; GO:0005856; GO:0016709; GO:0019417; GO:0030042; GO:0046872; GO:0071949	dre:568573;	[F-actin]-monooxygenase mical1 (EC 1.14.13.225) (EC 1.6.3.1) (Molecule interacting with CasL protein 1) (MICAL-1)	GO:0071949
BLFC01000690	2600000	2850001	inshore	adig_s0030.g201	0.393652	ihs;xpehh;xpnsl	2804187	4.9162	2797440	6.75395	2792852	5.62148	CF157_XENTR	GO:0005737; GO:0007288; GO:0008017; GO:0036064	xtr:780234;	Cilia- and flagella-associated protein 157	GO:0005929
BLFC01000690	2600000	2850001	inshore	adig_s0030.g202	0.393652	ihs;xpehh;xpnsl	2804187	4.9162	2797440	6.75395	2792852	5.62148	TDIF2_HUMAN	GO:0003723; GO:0005654; GO:0005694; GO:0005730; GO:0006396	hsa:30836;	Deoxynucleotidyltransferase terminal-interacting protein 2 (Estrogen receptor-binding protein) (LPTS-interacting protein 2) (LPTS-RP2) (Terminal deoxynucleotidyltransferase-interacting factor 2) (TdIF2) (TdT-interacting factor 2)	NA
BLFC01000690	2600000	2850001	inshore	adig_s0030.g204	0.393652	ihs;xpehh;xpnsl	2804187	4.9162	2797440	6.75395	2792852	5.62148	COQ4_NEMVE	GO:0005739; GO:0006744; GO:0031314	nve:5506011;	Ubiquinone biosynthesis protein COQ4 homolog, mitochondrial (Coenzyme Q biosynthesis protein 4 homolog)	GO:0006744; GO:0005743; GO:0006744
BLFC01000690	2600000	2850001	inshore	adig_s0030.g205	0.393652	ihs;xpehh;xpnsl	2804187	4.9162	2797440	6.75395	2792852	5.62148	TBX5A_DANRE	GO:0000978; GO:0000981; GO:0001708; GO:0001947; GO:0003007; GO:0003143; GO:0003146; GO:0003190; GO:0003218; GO:0003294; GO:0003342; GO:0003344; GO:0003700; GO:0005634; GO:0005737; GO:0006351; GO:0006355; GO:0006357; GO:0007389; GO:0007507; GO:0009887; GO:0015629; GO:0021554; GO:0032991; GO:0032993; GO:0033339; GO:0035050; GO:0035118; GO:0035138; GO:0036302; GO:0043565; GO:0045893; GO:0045944; GO:…	dre:30071;	T-box transcription factor TBX5-A (zftbx5a) (T-box protein 5) (zTbx5)	GO:0003700; GO:0006355; GO:0005634
BLFC01000690	2600000	2850001	inshore	adig_s0030.g207	0.393652	ihs;xpehh;xpnsl	2804187	4.9162	2797440	6.75395	2792852	5.62148	LSM2_MOUSE	GO:0000244; GO:0000398; GO:0000932; GO:0003723; GO:0005634; GO:0005654; GO:0005688; GO:0005737; GO:0006402; GO:0019901; GO:0031267; GO:0046540; GO:0071005; GO:0071011; GO:0071013; GO:0120115; GO:1990726	mmu:27756;	U6 snRNA-associated Sm-like protein LSm2 (Protein G7b) (snRNP core Sm-like protein Sm-x5)	GO:0006397
BLFC01000690	2600000	2850001	inshore	adig_s0030.g208	0.393652	ihs;xpehh;xpnsl	2804187	4.9162	2797440	6.75395	2792852	5.62148	CSK2B_DANRE	GO:0005737; GO:0005956; GO:0016055; GO:0019887; GO:0046872; GO:0080163	dre:30428;	Casein kinase II subunit beta (CK II beta)	GO:0005956; GO:0019887
BLFC01000690	2600000	2850001	inshore	adig_s0030.g210	0.393652	ihs;xpehh;xpnsl	2804187	4.9162	2797440	6.75395	2792852	5.62148	PIN1_HUMAN	GO:0000413; GO:0001666; GO:0001932; GO:0001934; GO:0003755; GO:0003774; GO:0005634; GO:0005654; GO:0005737; GO:0005829; GO:0007049; GO:0007088; GO:0008013; GO:0010468; GO:0016607; GO:0016859; GO:0030182; GO:0030496; GO:0030512; GO:0031434; GO:0031647; GO:0032091; GO:0032092; GO:0032465; GO:0032794; GO:0035307; GO:0036064; GO:0042177; GO:0043547; GO:0045944; GO:0048156; GO:0050808; GO:0050815; GO:…	hsa:5300;	Peptidyl-prolyl cis-trans isomerase NIMA-interacting 1 (EC 5.2.1.8) (Peptidyl-prolyl cis-trans isomerase Pin1) (PPIase Pin1) (Rotamase Pin1)	GO:0003755; GO:0005515
BLFC01000690	2600000	2850001	inshore	adig_s0030.g213	0.393652	ihs;xpehh;xpnsl	2804187	4.9162	2797440	6.75395	2792852	5.62148	FBP1_STRPU	GO:0005509; GO:0005615; GO:0009374; GO:0031410; GO:0032579	spu:373313;	Fibropellin-1 (Epidermal growth factor-related protein 1) (Fibropellin-I) (SpEGF I) (UEGF-1)	GO:0005509
BLFC01000690	2600000	2850001	inshore	adig_s0030.g212	0.393652	ihs;xpehh;xpnsl	2804187	4.9162	2797440	6.75395	2792852	5.62148	SYF1_RAT	GO:0000349; GO:0000398; GO:0000974; GO:0001824; GO:0005634; GO:0005654; GO:0006283; GO:0006351; GO:0021987; GO:0071007; GO:0071013; GO:0071014	rno:245976;	Pre-mRNA-splicing factor SYF1 (Adapter protein ATH-55) (XPA-binding protein 2)	NA
BLFC01000690	2600000	2850001	inshore	adig_s0030.g215	0.393652	ihs;xpehh;xpnsl	2804187	4.9162	2797440	6.75395	2792852	5.62148	CRB_DROME	GO:0001745; GO:0003383; GO:0005080; GO:0005112; GO:0005509; GO:0005634; GO:0005737; GO:0005819; GO:0005886; GO:0007163; GO:0007391; GO:0007399; GO:0007424; GO:0007435; GO:0007443; GO:0008284; GO:0016021; GO:0016028; GO:0016324; GO:0016327; GO:0016332; GO:0016334; GO:0030507; GO:0032391; GO:0032435; GO:0032880; GO:0033157; GO:0034332; GO:0035002; GO:0035003; GO:0035088; GO:0035090; GO:0035239; GO:…	dme:Dmel_CG6383;	Protein crumbs (95F)	GO:0005509
BLFC01000690	2600000	2850001	inshore	adig_s0030.g216	0.393652	ihs;xpehh;xpnsl	2804187	4.9162	2797440	6.75395	2792852	5.62148	Y1388_SYNY3	NA	syn:sll1388;	Universal stress protein Sll1388 (USP Sll1388)	NA
BLFC01000690	2600000	2850001	inshore	adig_s0030.g217	0.393652	ihs;xpehh;xpnsl	2804187	4.9162	2797440	6.75395	2792852	5.62148	CMC_DICDI	GO:0005313; GO:0005509; GO:0005739; GO:0005743; GO:0015183; GO:0015810; GO:0015813; GO:0016021; GO:0022857; GO:0042802; GO:0043490	ddi:DDB_G0283329;	Calcium-binding mitochondrial carrier protein (Mitochondrial substrate carrier family protein O)	NA
BLFC01000690	2600000	2850001	inshore	adig_s0030.g219	0.393652	ihs;xpehh;xpnsl	2804187	4.9162	2797440	6.75395	2792852	5.62148	RT33_MOUSE	GO:0005739; GO:0005763	mmu:14548;	28S ribosomal protein S33, mitochondrial (MRP-S33) (S33mt) (Ganglioside-induced differentiation-associated-protein 3)	NA
BLFC01000690	2600000	2850001	inshore	adig_s0030.g221	0.393652	ihs;xpehh;xpnsl	2804187	4.9162	2797440	6.75395	2792852	5.62148	EPI1_CAEEL	GO:0000003; GO:0001764; GO:0005201; GO:0005604; GO:0007155; GO:0007411; GO:0007414; GO:0009408; GO:0009887; GO:0009888; GO:0010950; GO:0016477; GO:0040017; GO:0042127; GO:0051788; GO:0071711	NA	Laminin-like protein epi-1	NA
BLFC01000690	2600000	2850001	inshore	adig_s0030.g222	0.393652	ihs;xpehh;xpnsl	2804187	4.9162	2797440	6.75395	2792852	5.62148	LAMA2_HUMAN	GO:0005102; GO:0005198; GO:0005201; GO:0005576; GO:0005604; GO:0007155; GO:0007411; GO:0007517; GO:0009887; GO:0009888; GO:0030155; GO:0030334; GO:0031594; GO:0032224; GO:0035633; GO:0042383; GO:0043083; GO:0045995; GO:0062023	hsa:3908;	Laminin subunit alpha-2 (Laminin M chain) (Laminin-12 subunit alpha) (Laminin-2 subunit alpha) (Laminin-4 subunit alpha) (Merosin heavy chain)	NA
BLFC01000690	2600000	2850001	inshore	adig_s0030.g223	0.393652	ihs;xpehh;xpnsl	2804187	4.9162	2797440	6.75395	2792852	5.62148	GFI1_RAT	GO:0000122; GO:0000976; GO:0000978; GO:0001227; GO:0003700; GO:0005634; GO:0006357; GO:0007638; GO:0009996; GO:0010956; GO:0010977; GO:0016363; GO:0016604; GO:0017053; GO:0030097; GO:0032088; GO:0034121; GO:0042472; GO:0042491; GO:0042660; GO:0045165; GO:0045892; GO:0046872; GO:0051569; GO:0070105; GO:0071222; GO:1990837	rno:24388;	Zinc finger protein Gfi-1 (Growth factor independent protein 1)	NA
BLFC01000690	2600000	2850001	inshore	adig_s0030.g224	0.393652	ihs;xpehh;xpnsl	2804187	4.9162	2797440	6.75395	2792852	5.62148	ACADM_BOVIN	GO:0001889; GO:0003995; GO:0005739; GO:0005759; GO:0005978; GO:0006111; GO:0006635; GO:0009409; GO:0009791; GO:0019254; GO:0030424; GO:0031966; GO:0033539; GO:0042594; GO:0042802; GO:0045329; GO:0050660; GO:0051793; GO:0055007; GO:0070991	bta:505968;	Medium-chain specific acyl-CoA dehydrogenase, mitochondrial (MCAD) (EC 1.3.8.7)	GO:0003995; GO:0016627; GO:0050660
BLFC01000690	3200000	3250001	inshore	adig_s0030.g252	0.375	ihs	3229127	3.86506	3226927	5.1136	3229236	4.30668	RABX5_MOUSE	GO:0001933; GO:0002686; GO:0003677; GO:0005085; GO:0005730; GO:0005769; GO:0005829; GO:0006612; GO:0006897; GO:0008270; GO:0031267; GO:0031982; GO:0032715; GO:0033004; GO:0043305; GO:0046580; GO:0048261; GO:0050728; GO:0055037; GO:0060368; GO:0061630; GO:1900235	mmu:56715;	Rab5 GDP/GTP exchange factor (Rabex-5)	GO:0005085; GO:0016192
BLFC01000690	3200000	3250001	inshore	adig_s0030.g253	0.375	ihs	3229127	3.86506	3226927	5.1136	3229236	4.30668	RL27_BORBP	GO:0003735; GO:0005840; GO:0006412	bga:BG0804;	50S ribosomal protein L27	NA
BLFC01000690	3200000	3250001	inshore	adig_s0030.g254	0.375	ihs	3229127	3.86506	3226927	5.1136	3229236	4.30668	HSLU_CHLTE	GO:0005524; GO:0008233; GO:0009376; GO:0016887; GO:0036402; GO:0043335	cte:CT1191;	ATP-dependent protease ATPase subunit HslU (Unfoldase HslU)	NA
BLFC01000706	250000	500001	inshore	adig_s0094.g8	0.428532	xpehh;xpnsl;ihs	319734	1.30669	456899	5.6807	367564	4.47299	FAT4_HUMAN	GO:0005509; GO:0005886; GO:0007156; GO:0007157; GO:0016021; GO:0021987; GO:0022008; GO:0035329; GO:0070062; GO:0098609	hsa:79633;	Protocadherin Fat 4 (hFat4) (Cadherin family member 14) (FAT tumor suppressor homolog 4) (Fat-like cadherin protein FAT-J)	NA
BLFC01000706	250000	500001	inshore	adig_s0094.g9	0.428532	xpehh;xpnsl;ihs	319734	1.30669	456899	5.6807	367564	4.47299	Y1015_HAEIN	GO:0005887; GO:0015128	hin:HI_1015;	Uncharacterized permease HI_1015	GO:0008270
BLFC01000706	250000	500001	inshore	adig_s0094.g10	0.428532	xpehh;xpnsl;ihs	319734	1.30669	456899	5.6807	367564	4.47299	DIM_PEA	GO:0005516; GO:0016021; GO:0050614; GO:0071949	NA	Delta(24)-sterol reductase (EC 1.3.1.72) (Cell elongation protein diminuto)	NA
BLFC01000706	750000	1000001	inshore	adig_s0094.g20	0.447594	xpehh;xpnsl;ihs	906519	3.13826	905676	6.18	951652	5.29937	MABP1_HUMAN	GO:0005654; GO:0005730; GO:0005737; GO:0032717; GO:0043124; GO:0097431; GO:1900425	hsa:23005;	Mitogen-activated protein kinase-binding protein 1 (JNK-binding protein 1) (JNKBP-1)	NA
BLFC01000706	750000	1000001	inshore	adig_s0094.g21	0.447594	xpehh;xpnsl;ihs	906519	3.13826	905676	6.18	951652	5.29937	POGK_HUMAN	GO:0003677; GO:0005634; GO:0005654; GO:0006355	hsa:57645;	Pogo transposable element with KRAB domain	GO:0003676
BLFC01000706	750000	1000001	inshore	adig_s0094.g22	0.447594	xpehh;xpnsl;ihs	906519	3.13826	905676	6.18	951652	5.29937	SOX5_MOUSE	GO:0000976; GO:0000978; GO:0000981; GO:0000987; GO:0001502; GO:0001701; GO:0002062; GO:0003700; GO:0005634; GO:0005667; GO:0006357; GO:0021953; GO:0032332; GO:0045165; GO:0045892; GO:0048709; GO:0051216; GO:0055059; GO:0060164; GO:0061036; GO:0071560; GO:2000741	mmu:20678;	Transcription factor SOX-5	NA
BLFC01000706	750000	1000001	inshore	adig_s0094.g23	0.447594	xpehh;xpnsl;ihs	906519	3.13826	905676	6.18	951652	5.29937	SMBP2_MOUSE	GO:0000049; GO:0000122; GO:0003677; GO:0003723; GO:0005524; GO:0005634; GO:0005654; GO:0005737; GO:0006412; GO:0008094; GO:0008186; GO:0008270; GO:0016604; GO:0016887; GO:0021522; GO:0030424; GO:0030426; GO:0032574; GO:0042802; GO:0043022; GO:0043025; GO:0043139; GO:0043621; GO:0048471; GO:0050905; GO:1990904; GO:1990955	NA	DNA-binding protein SMUBP-2 (EC 3.6.4.12) (EC 3.6.4.13) (ATP-dependent helicase IGHMBP2) (Cardiac transcription factor 1) (CATF1) (Immunoglobulin mu-binding protein 2)	NA
BLFC01000706	750000	1000001	inshore	adig_s0094.g24	0.447594	xpehh;xpnsl;ihs	906519	3.13826	905676	6.18	951652	5.29937	F25A4_MOUSE	GO:0016021	mmu:545611;	Protein FAM205A-4	NA
BLFC01000706	750000	1000001	inshore	adig_s0094.g25	0.447594	xpehh;xpnsl;ihs	906519	3.13826	905676	6.18	951652	5.29937	ADEC_ROSDO	GO:0000034; GO:0006146	rde:RD1_0605;	Adenine deaminase (Adenase) (Adenine aminase) (EC 3.5.4.2)	NA
BLFC01000706	750000	1000001	inshore	adig_s0094.g26	0.447594	xpehh;xpnsl;ihs	906519	3.13826	905676	6.18	951652	5.29937	FCN2_HUMAN	GO:0001867; GO:0003823; GO:0005102; GO:0005576; GO:0005581; GO:0005615; GO:0006508; GO:0008228; GO:0043394; GO:0043654; GO:0046872; GO:0048306; GO:0050829; GO:0050830; GO:0062023; GO:0070062; GO:0072562; GO:0097367; GO:1903028; GO:1905370; GO:2001065	hsa:2220;	Ficolin-2 (37 kDa elastin-binding protein) (Collagen/fibrinogen domain-containing protein 2) (EBP-37) (Ficolin-B) (Ficolin-beta) (Hucolin) (L-ficolin) (Serum lectin p35)	NA
BLFC01000715	0	50001	inshore	adig_s0231.g3	0.128755	xpehh	NA	NA	31253	4.12845	41730	3.71548	CTTB2_DASNO	GO:0005938; GO:0043197	NA	Cortactin-binding protein 2 (CortBP2)	NA
BLFC01000715	0	50001	inshore	adig_s0231.g2	0.128755	xpehh	NA	NA	31253	4.12845	41730	3.71548	Y1197_DICDI	GO:0004672; GO:0004674; GO:0004712; GO:0005524; GO:0005737; GO:0007165; GO:0009372; GO:0010628; GO:0022407; GO:0030833; GO:0035556; GO:0046872; GO:0048837; GO:0106310; GO:0110014; GO:0140582; GO:1903669; GO:1904007	ddi:DDB_G0288147;	Probable serine/threonine-protein kinase DDB_G0288147 (EC 2.7.11.1)	NA
BLFC01000718	1250000	1400001	inshore	adig_s0112.g34	0.612255	ihs	1354627	5.14527	1272275	4.60231	1262432	4.1672	KCMA1_XENLA	GO:0005244; GO:0016021; GO:0034765; GO:0046872; GO:0060072	xla:373712;	Calcium-activated potassium channel subunit alpha-1 (BK channel) (BKCA alpha) (Calcium-activated potassium channel, subfamily M subunit alpha-1) (K(VCA)alpha) (KCa1.1) (Maxi K channel) (MaxiK) (Slo-alpha) (Slo1) (Slowpoke homolog) (Slo homolog) (xSlo)	GO:0006813; GO:0016020; GO:0060072; GO:0060072; GO:0006813; GO:0016020
BLFC01000718	1250000	1400001	inshore	adig_s0112.g35	0.612255	ihs	1354627	5.14527	1272275	4.60231	1262432	4.1672	LAMB4_DANRE	GO:0005201; GO:0005576; GO:0009887; GO:0009888; GO:0016477; GO:0034446; GO:0043256; GO:0070831	dre:286831;	Laminin subunit beta-4	NA
BLFC01000718	1250000	1400001	inshore	adig_s0112.g36	0.612255	ihs	1354627	5.14527	1272275	4.60231	1262432	4.1672	LRMDA_MOUSE	GO:0030318	mmu:76633;	Leucine-rich melanocyte differentiation-associated protein	NA
BLFC01000718	1250000	1400001	inshore	adig_s0112.g37	0.612255	ihs	1354627	5.14527	1272275	4.60231	1262432	4.1672	LRMDA_HUMAN	GO:0030318	hsa:83938;	Leucine-rich melanocyte differentiation-associated protein	NA
BLFC01000718	1250000	1400001	inshore	adig_s0112.g38	0.612255	ihs	1354627	5.14527	1272275	4.60231	1262432	4.1672	F241B_MOUSE	GO:0016021; GO:0043231	mmu:69894;	Protein FAM241B	NA
BLFC01000718	1250000	1400001	inshore	adig_s0112.g40	0.612255	ihs	1354627	5.14527	1272275	4.60231	1262432	4.1672	ZN503_DANRE	GO:0005634; GO:0030902; GO:0045892; GO:0046872; GO:0048596	dre:324913;	Zinc finger protein 503 (NocA-like zinc finger protein 2)	NA
BLFC01000718	1250000	1400001	inshore	adig_s0112.g41	0.612255	ihs	1354627	5.14527	1272275	4.60231	1262432	4.1672	CP086_RAT	NA	rno:498943;	Uncharacterized protein C16orf86 homolog	NA
BLFC01000729	150000	200001	inshore	adig_s0124.g4	0.597766	ihs;xpehh;xpnsl	195585	3.98814	174735	7.28515	190650	5.37354	HEPHL_ACRMI	GO:0005507; GO:0006825; GO:0016021; GO:0016491	NA	Hephaestin-like protein (EC 1.-.-.-)	GO:0005507; GO:0016491
BLFC01000729	150000	200001	inshore	adig_s0124.g5	0.597766	ihs;xpehh;xpnsl	195585	3.98814	174735	7.28515	190650	5.37354	NIPA2_PONAB	GO:0005769; GO:0005886; GO:0015095; GO:0016021	pon:100173267;	Magnesium transporter NIPA2 (Non-imprinted in Prader-Willi/Angelman syndrome region protein 2 homolog)	GO:0015095; GO:0015693; GO:0016021; GO:0015095; GO:0015693; GO:0016021; GO:0015095; GO:0015693; GO:0016021
BLFC01000729	150000	200001	inshore	adig_s0124.g6	0.597766	ihs;xpehh;xpnsl	195585	3.98814	174735	7.28515	190650	5.37354	LRC51_BOVIN	GO:0005737	bta:515066;	Leucine-rich repeat-containing protein 51	GO:0005515
BLFC01000729	150000	200001	inshore	adig_s0124.g7	0.597766	ihs;xpehh;xpnsl	195585	3.98814	174735	7.28515	190650	5.37354	TM216_BOVIN	GO:0005737; GO:0005856; GO:0005929; GO:0016021; GO:0035869; GO:0036038; GO:0060271; GO:1905515	bta:508031;	Transmembrane protein 216	NA
BLFC01000729	150000	200001	inshore	adig_s0124.g8	0.597766	ihs;xpehh;xpnsl	195585	3.98814	174735	7.28515	190650	5.37354	MPAS_CLAUC	GO:0004315; GO:0006633; GO:0008168; GO:0016787; GO:0031177; GO:0032259	NA	Methylphloroacetophenone synthase (MPAS) (EC 2.3.1.-) (Non-reducing polyketide synthase MPAS) (Usnic acid biosynthesis protein MPAS)	NA
BLFC01000732	1950000	2000001	inshore	adig_s0032.g129	0.116501	xpehh;xpnsl	1974413	3.12729	1975613	5.41867	1974126	4.47239	C27C1_LITCT	GO:0004497; GO:0005506; GO:0006629; GO:0016020; GO:0020037; GO:0061896	NA	Cytochrome P450 27C1 (EC 1.14.19.53) (All-trans retinol 3,4-desaturase)	GO:0004497; GO:0005506; GO:0016705; GO:0020037
BLFC01000732	1950000	2000001	inshore	adig_s0032.g130	0.116501	xpehh;xpnsl	1974413	3.12729	1975613	5.41867	1974126	4.47239	NIPLA_DANRE	GO:0003007; GO:0003146; GO:0003682; GO:0007420; GO:0007507; GO:0010468; GO:0034087; GO:0035118; GO:0048565; GO:0048703; GO:0061780; GO:0071169; GO:0071921; GO:0090694; GO:1990414	dre:570900;	Nipped-B-like protein A	NA
BLFC01000732	1950000	2000001	inshore	adig_s0032.g131	0.116501	xpehh;xpnsl	1974413	3.12729	1975613	5.41867	1974126	4.47239	COME_METJA	GO:0019295; GO:0030976; GO:0050545	NA	Sulfopyruvate decarboxylase subunit beta (EC 4.1.1.79)	NA
BLFC01000732	1950000	2000001	inshore	adig_s0032.g132	0.116501	xpehh;xpnsl	1974413	3.12729	1975613	5.41867	1974126	4.47239	TM241_XENLA	GO:0016021	xla:100036999;	Transmembrane protein 241	NA
BLFC01000734	350000	400001	inshore	adig_s0081.g27	0.393651	ihs	387760	3.32911	354842	1.95482	363834	2.70633	TDRD1_MOUSE	GO:0005737; GO:0005829; GO:0007281; GO:0007283; GO:0030719; GO:0031047; GO:0033391; GO:0034587; GO:0043046; GO:0043186; GO:0046872; GO:0051321; GO:0071546; GO:1990904	mmu:83561;	Tudor domain-containing protein 1	NA
BLFC01000734	350000	400001	inshore	adig_s0081.g28	0.393651	ihs	387760	3.32911	354842	1.95482	363834	2.70633	CAHD1_MOUSE	GO:0005245; GO:0005891	mmu:320508;	VWFA and cache domain-containing protein 1 (Cache domain-containing protein 1)	NA
BLFC01000734	350000	400001	inshore	adig_s0081.g29	0.393651	ihs	387760	3.32911	354842	1.95482	363834	2.70633	LACC1_HUMAN	GO:0002221; GO:0002720; GO:0004000; GO:0004731; GO:0005507; GO:0005634; GO:0005777; GO:0005783; GO:0006954; GO:0017061; GO:0030641; GO:0045087; GO:0047975; GO:0050727; GO:0070431; GO:1900542	hsa:144811;	Purine nucleoside phosphorylase LACC1 (EC 2.4.2.1) (Adenosine deaminase LACC1) (EC 3.5.4.4) (Fatty acid metabolism-immunity nexus) (Guanosine phosphorylase LACC1) (Laccase domain-containing protein 1) (S-methyl-5'-thioadenosine phosphorylase LACC1) (EC 2.4.2.28)	NA
BLFC01000734	350000	400001	inshore	adig_s0081.g31	0.393651	ihs	387760	3.32911	354842	1.95482	363834	2.70633	LITAF_CHICK	GO:0000139; GO:0001816; GO:0003677; GO:0005125; GO:0005634; GO:0005765; GO:0008270; GO:0009898; GO:0019953; GO:0098559; GO:0098560; GO:0098574	gga:374125;	Lipopolysaccharide-induced tumor necrosis factor-alpha factor homolog (LPS-induced TNF-alpha factor homolog) (Small integral membrane protein of lysosome/late endosome)	NA
BLFC01000734	350000	400001	inshore	adig_s0081.g32	0.393651	ihs	387760	3.32911	354842	1.95482	363834	2.70633	RS12_ORENI	GO:0003735; GO:0005840; GO:0006412	onl:100534443;	40S ribosomal protein S12	GO:0003735; GO:0005840; GO:0006412
BLFC01000734	350000	400001	inshore	adig_s0081.g33	0.393651	ihs	387760	3.32911	354842	1.95482	363834	2.70633	ALK_MOUSE	GO:0004712; GO:0004713; GO:0004714; GO:0005524; GO:0005886; GO:0005887; GO:0007169; GO:0007399; GO:0007420; GO:0016310; GO:0021766; GO:0030424; GO:0030534; GO:0032991; GO:0033674; GO:0036269; GO:0042127; GO:0042802; GO:0043235; GO:0043410; GO:0044297; GO:0045664; GO:0046777; GO:0048666; GO:0050995; GO:0060159; GO:0090648; GO:0097009; GO:1900006	mmu:11682;	ALK tyrosine kinase receptor (EC 2.7.10.1) (Anaplastic lymphoma kinase) (CD antigen CD246)	NA
BLFC01000745	300000	400001	inshore	adig_s0118.g22	0.437223	ihs	301932	3.43471	376570	3.80586	380360	3.58522	ECE1_BOVIN	GO:0004175; GO:0004222; GO:0005886; GO:0006508; GO:0016020; GO:0016021; GO:0016485; GO:0016486; GO:0042803; GO:0046872	NA	Endothelin-converting enzyme 1 (ECE-1) (EC 3.4.24.71)	GO:0004222; GO:0006508; GO:0008237; GO:0008237; GO:0006508; GO:0004222; GO:0004222; GO:0006508; GO:0008237
BLFC01000745	300000	400001	inshore	adig_s0118.g23	0.437223	ihs	301932	3.43471	376570	3.80586	380360	3.58522	PRUN1_BOVIN	GO:0004309; GO:0004427; GO:0005634; GO:0005737; GO:0005925; GO:0046872	bta:524973;	Exopolyphosphatase PRUNE1 (EC 3.6.1.1)	GO:0005737; GO:0016462
BLFC01000745	300000	400001	inshore	adig_s0118.g24	0.437223	ihs	301932	3.43471	376570	3.80586	380360	3.58522	LHPL2_DANRE	GO:0007338; GO:0016020; GO:0016021; GO:0046545; GO:0046546; GO:1905516	dre:402962;	LHFPL tetraspan subfamily member 2a protein	NA
BLFC01000745	300000	400001	inshore	adig_s0118.g25	0.437223	ihs	301932	3.43471	376570	3.80586	380360	3.58522	LID2_SCHPO	GO:0003677; GO:0003682; GO:0005634; GO:0005721; GO:0006338; GO:0031048; GO:0031934; GO:0032452; GO:0033696; GO:0034647; GO:0046872; GO:0048189; GO:0070647	spo:SPBP19A11.06;	Lid2 complex component lid2 (Lid2C component lid2)	NA
BLFC01000745	300000	400001	inshore	adig_s0118.g27	0.437223	ihs	301932	3.43471	376570	3.80586	380360	3.58522	CYBP_PONAB	GO:0005634; GO:0005737; GO:0015631; GO:0031625; GO:0044548	pon:100174632;	Calcyclin-binding protein (CacyBP)	GO:0015631; GO:0031625; GO:0044548
BLFC01000745	300000	400001	inshore	adig_s0118.g28	0.437223	ihs	301932	3.43471	376570	3.80586	380360	3.58522	AP3S1_MOUSE	GO:0005802; GO:0006886; GO:0006896; GO:0008089; GO:0016020; GO:0016192; GO:0030123; GO:0030659; GO:0043231; GO:0048490; GO:1904115	mmu:11777;	AP-3 complex subunit sigma-1 (AP-3 complex subunit sigma-3A) (Adaptor-related protein complex 3 subunit sigma-1) (Sigma-3A-adaptin) (Sigma3A-adaptin) (Sigma-adaptin 3a)	GO:0015031; GO:0006886; GO:0016192; GO:0030117
BLFC01000745	300000	400001	inshore	adig_s0118.g29	0.437223	ihs	301932	3.43471	376570	3.80586	380360	3.58522	PRUN2_XENTR	GO:0005737; GO:0006915	xtr:780047;	Protein prune homolog 2 (BNIP2 motif-containing molecule at the C-terminal region 1)	NA
BLFC01000745	300000	400001	inshore	adig_s0118.g30	0.437223	ihs	301932	3.43471	376570	3.80586	380360	3.58522	ST17A_RABIT	GO:0004674; GO:0004712; GO:0005524; GO:0005634; GO:0006915; GO:0035556; GO:0043065; GO:0106310; GO:2000377	ocu:100008622;	Serine/threonine-protein kinase 17A (EC 2.7.11.1) (DAP kinase-related apoptosis-inducing protein kinase 1) (rDRAK1)	NA
BLFC01000745	300000	400001	inshore	adig_s0118.g31	0.437223	ihs	301932	3.43471	376570	3.80586	380360	3.58522	DEPD7_RAT	GO:0035556	rno:295971;	DEP domain-containing protein 7	NA
BLFC01000745	300000	400001	inshore	adig_s0118.g32	0.437223	ihs	301932	3.43471	376570	3.80586	380360	3.58522	UBP47_HUMAN	GO:0004197; GO:0004843; GO:0005634; GO:0005654; GO:0005737; GO:0005829; GO:0006284; GO:0006511; GO:0006974; GO:0009410; GO:0010972; GO:0016579; GO:0019005; GO:0030307; GO:0031647; GO:0034644; GO:0035520; GO:0043066; GO:0043154; GO:0045892; GO:0071987; GO:0090263; GO:0101005; GO:1902230	hsa:55031;	Ubiquitin carboxyl-terminal hydrolase 47 (EC 3.4.19.12) (Deubiquitinating enzyme 47) (Ubiquitin thioesterase 47) (Ubiquitin-specific-processing protease 47)	GO:0005515; GO:0004843; GO:0006511; GO:0016579
BLFC01000770	650000	700001	inshore	NA	0.384615	xpehh;xpnsl	667419	2.60077	669890	6.99494	669138	5.0953	NA	NA	NA	NA	NA
BLFC01000770	850000	900001	inshore	NA	0.370463	ihs	874844	3.75985	873371	2.64995	885654	3.12568	NA	NA	NA	NA	NA
BLFC01000770	1200000	1250001	inshore	NA	0.535471	ihs;xpehh;xpnsl	1226445	3.13562	1224244	7.1799	1220200	7.69895	NA	NA	NA	NA	NA
BLFC01000770	2800000	2900001	inshore	NA	0.375908	ihs;xpehh;xpnsl	2889016	4.00873	2889755	6.45083	2815433	5.72164	NA	NA	NA	NA	NA
BLFC01000770	3100000	3150001	inshore	NA	0.365079	ihs	3106316	4.14539	3102571	1.34513	3102571	1.80103	NA	NA	NA	NA	NA
BLFC01000773	200000	250001	inshore	adig_s0046.g20	0.115385	xpnsl	239839	2.35306	210324	4.40627	210355	4.44733	CERT_XENTR	GO:0005783; GO:0005794; GO:0005829; GO:0035621; GO:0035627; GO:0070273; GO:0120009; GO:1902387; GO:1902388	xtr:387331;	Ceramide transfer protein (CERT) (Collagen type IV alpha-3-binding protein)	GO:0008289
BLFC01000773	200000	250001	inshore	adig_s0046.g22	0.115385	xpnsl	239839	2.35306	210324	4.40627	210355	4.44733	CP17A_ICTPU	GO:0004508; GO:0005506; GO:0006694; GO:0007548; GO:0016020; GO:0020037; GO:0047442	ipu:100313515;	Steroid 17-alpha-hydroxylase/17,20 lyase (EC 1.14.14.19) (EC 1.14.14.32) (17-alpha-hydroxyprogesterone aldolase) (CYPXVII) (Cytochrome P450 17A1) (Cytochrome P450-C17) (Cytochrome P450c17)	GO:0004497; GO:0005506; GO:0016705; GO:0020037
BLFC01000773	500000	550001	inshore	adig_s0046.g42	0.263862	xpehh;xpnsl	533499	2.20094	504862	5.21464	504862	4.13906	SIR_SYNE7	GO:0020037; GO:0046872; GO:0050311; GO:0051539	syf:Synpcc7942_0019;	Sulfite reductase [ferredoxin] (EC 1.8.7.1)	NA
BLFC01000773	500000	550001	inshore	adig_s0046.g43	0.263862	xpehh;xpnsl	533499	2.20094	504862	5.21464	504862	4.13906	UB2Q1_HUMAN	GO:0000209; GO:0001967; GO:0005524; GO:0005634; GO:0005829; GO:0007566; GO:0007617; GO:0009566; GO:0030175; GO:0061458; GO:0061631; GO:0070459	hsa:55585;	Ubiquitin-conjugating enzyme E2 Q1 (EC 2.3.2.23) (E2 ubiquitin-conjugating enzyme Q1) (Protein NICE-5) (Ubiquitin carrier protein Q1) (Ubiquitin-protein ligase Q1)	NA
BLFC01000773	500000	550001	inshore	adig_s0046.g44	0.263862	xpehh;xpnsl	533499	2.20094	504862	5.21464	504862	4.13906	TTC28_MOUSE	GO:0005737; GO:0005813; GO:0007049; GO:0007346; GO:0019900; GO:0030496; GO:0051301; GO:0072686; GO:0097431; GO:1990023	mmu:209683;	Tetratricopeptide repeat protein 28 (TPR repeat protein 28)	GO:0005515
BLFC01000773	500000	550001	inshore	adig_s0046.g45	0.263862	xpehh;xpnsl	533499	2.20094	504862	5.21464	504862	4.13906	MUC4_MOUSE	GO:0001953; GO:0002244; GO:0002853; GO:0005176; GO:0005615; GO:0005737; GO:0007160; GO:0010469; GO:0016021; GO:0016324; GO:0022408; GO:0030277; GO:0031528; GO:0032991; GO:0043066; GO:0044877; GO:0062023	NA	Mucin-4 (MUC-4) (Ascites sialoglycoprotein) (ASGP) (Pancreatic adenocarcinoma mucin) (Testis mucin) [Cleaved into: Mucin-4 alpha chain (Ascites sialoglycoprotein 1) (ASGP-1); Mucin-4 beta chain (Ascites sialoglycoprotein 2) (ASGP-2)]	NA
BLFC01000773	500000	550001	inshore	adig_s0046.g46	0.263862	xpehh;xpnsl	533499	2.20094	504862	5.21464	504862	4.13906	PCDH8_HUMAN	GO:0001756; GO:0005509; GO:0005886; GO:0005887; GO:0007155; GO:0007156; GO:0007267; GO:0007268; GO:0016331; GO:0030425; GO:0042734; GO:0098978; GO:0099055; GO:0099179	hsa:5100;	Protocadherin-8 (Arcadlin)	GO:0005509; GO:0016020; GO:0007156; GO:0005886; GO:0007155
BLFC01000773	2100000	2250001	inshore	adig_s0046.g154	0.260515	xpehh;xpnsl	2129760	2.83286	2182234	6.40305	2130558	5.28582	GCY_STRPU	GO:0001653; GO:0004383; GO:0004672; GO:0005524; GO:0005525; GO:0005886; GO:0006182; GO:0007165; GO:0007168; GO:0016021; GO:0035556	spu:373321;	Speract receptor (EC 4.6.1.2) (Guanylate cyclase)	GO:0004672; GO:0006468; GO:0009190; GO:0016849; GO:0035556; GO:0005524; GO:0009190; GO:0035556; GO:0009190; GO:0016849; GO:0035556; GO:0004672; GO:0005524; GO:0006468
BLFC01000773	2100000	2250001	inshore	adig_s0046.g156	0.260515	xpehh;xpnsl	2129760	2.83286	2182234	6.40305	2130558	5.28582	ANPRA_MOUSE	GO:0001653; GO:0004383; GO:0004672; GO:0005524; GO:0005525; GO:0005886; GO:0006182; GO:0007165; GO:0007166; GO:0007168; GO:0010753; GO:0016021; GO:0016941; GO:0017046; GO:0019934; GO:0035556; GO:0042417; GO:0042562; GO:0043235; GO:0048662	mmu:18160;	Atrial natriuretic peptide receptor 1 (EC 4.6.1.2) (Atrial natriuretic peptide receptor type A) (ANP-A) (ANPR-A) (NPR-A) (Guanylate cyclase A) (GC-A)	GO:0009190; GO:0035556; GO:0004672; GO:0006468; GO:0016849; GO:0005524
BLFC01000773	2100000	2250001	inshore	adig_s0046.g157	0.260515	xpehh;xpnsl	2129760	2.83286	2182234	6.40305	2130558	5.28582	GC76C_DROME	GO:0001653; GO:0004383; GO:0005524; GO:0005525; GO:0005886; GO:0005887; GO:0006182; GO:0006468; GO:0007165; GO:0007168; GO:0007411; GO:0007428; GO:0007435; GO:0007526; GO:0008045; GO:0009651; GO:0016199; GO:0030198; GO:0030215; GO:0030510; GO:0035556; GO:0038023; GO:0046872	dme:Dmel_CG42636;dme:Dmel_CG42637;	Receptor-type guanylate cyclase Gyc76C (EC 4.6.1.2) (DrGC-1)	GO:0009190; GO:0035556; GO:0004672; GO:0006468; GO:0016849; GO:0005524
BLFC01000773	2100000	2250001	inshore	adig_s0046.g158	0.260515	xpehh;xpnsl	2129760	2.83286	2182234	6.40305	2130558	5.28582	GCY_STRPU	GO:0001653; GO:0004383; GO:0004672; GO:0005524; GO:0005525; GO:0005886; GO:0006182; GO:0007165; GO:0007168; GO:0016021; GO:0035556	spu:373321;	Speract receptor (EC 4.6.1.2) (Guanylate cyclase)	GO:0009190; GO:0016849; GO:0035556; GO:0004672; GO:0006468; GO:0004383; GO:0006182; GO:0005524; GO:0009190; GO:0035556; GO:0016849; GO:0016021; GO:0004383; GO:0006182; GO:0004672; GO:0005524; GO:0006468
BLFC01000816	400000	450001	inshore	adig_s0180.g37	0.157343	xpehh;xpnsl	402132	3.45902	403474	5.44239	402285	6.01676	GDAP2_NEMVE	NA	nve:5501034;	Protein GDAP2 homolog	NA
BLFC01000816	400000	450001	inshore	adig_s0180.g39	0.157343	xpehh;xpnsl	402132	3.45902	403474	5.44239	402285	6.01676	CFA47_HUMAN	GO:0007288; GO:0097224	hsa:286464;	Cilia- and flagella-associated protein 47	NA
BLFC01000816	400000	450001	inshore	adig_s0180.g40	0.157343	xpehh;xpnsl	402132	3.45902	403474	5.44239	402285	6.01676	CFA47_HUMAN	GO:0007288; GO:0097224	hsa:286464;	Cilia- and flagella-associated protein 47	NA
BLFC01000820	1050000	1100001	inshore	adig_s0065.g82	0.507538	ihs	1086673	3.59923	1057876	2.00743	1051012	1.99627	CPT1A_RAT	GO:0001676; GO:0004095; GO:0005739; GO:0005741; GO:0006006; GO:0006631; GO:0006635; GO:0006641; GO:0009410; GO:0009437; GO:0010876; GO:0010883; GO:0014070; GO:0016021; GO:0030855; GO:0031307; GO:0031667; GO:0031998; GO:0032000; GO:0042755; GO:0042802; GO:0043231; GO:0043279; GO:0045471; GO:0046320; GO:0046677; GO:0050796; GO:0071398; GO:0097421; GO:1904772; GO:1990698	rno:25757;	Carnitine O-palmitoyltransferase 1, liver isoform (CPT1-L) (EC 2.3.1.21) (Carnitine O-palmitoyltransferase I, liver isoform) (CPT I) (CPTI-L) (Carnitine palmitoyltransferase 1A)	GO:0016746
BLFC01000820	1050000	1100001	inshore	adig_s0065.g83	0.507538	ihs	1086673	3.59923	1057876	2.00743	1051012	1.99627	TRPC4_HUMAN	GO:0005262; GO:0005886; GO:0005887; GO:0005901; GO:0006816; GO:0006828; GO:0008013; GO:0009986; GO:0014051; GO:0015279; GO:0016323; GO:0030863; GO:0034703; GO:0034704; GO:0045296; GO:0048709; GO:0051480; GO:0070509; GO:0070588; GO:0070679	hsa:7223;	Short transient receptor potential channel 4 (TrpC4) (Trp-related protein 4) (hTrp-4) (hTrp4)	GO:0005515; GO:0005262; GO:0016020; GO:0070588; GO:0005216; GO:0006811; GO:0055085
BLFC01000820	1050000	1100001	inshore	adig_s0065.g84	0.507538	ihs	1086673	3.59923	1057876	2.00743	1051012	1.99627	SETX_MOUSE	GO:0000165; GO:0000228; GO:0000781; GO:0001147; GO:0003723; GO:0004386; GO:0005524; GO:0005634; GO:0005654; GO:0005730; GO:0005737; GO:0006302; GO:0006310; GO:0006353; GO:0006369; GO:0006376; GO:0006974; GO:0007283; GO:0007399; GO:0007623; GO:0008543; GO:0010976; GO:0016604; GO:0016787; GO:0030154; GO:0030424; GO:0030426; GO:0033120; GO:0034599; GO:0042802; GO:0043066; GO:0043491; GO:0044344; GO:…	mmu:269254;	Probable helicase senataxin (EC 3.6.4.-) (Amyotrophic lateral sclerosis 4 protein homolog) (SEN1 homolog)	NA
BLFC01000834	3350000	3400001	inshore	adig_s0028.g243	0.380719	ihs	3350192	3.50333	3351106	4.11796	3360212	3.22617	GLGB_CHLCV	GO:0003844; GO:0004553; GO:0005978; GO:0043169; GO:0102752	cca:CCA_00268;	1,4-alpha-glucan branching enzyme GlgB (EC 2.4.1.18) (1,4-alpha-D-glucan:1,4-alpha-D-glucan 6-glucosyl-transferase) (Alpha-(1->4)-glucan branching enzyme) (Glycogen branching enzyme) (BE)	NA
BLFC01000834	3350000	3400001	inshore	adig_s0028.g244	0.380719	ihs	3350192	3.50333	3351106	4.11796	3360212	3.22617	CTNS_DICDI	GO:0005765; GO:0005774; GO:0015184; GO:0015293; GO:0015811; GO:0016021	ddi:DDB_G0279445;	Cystinosin homolog	NA
BLFC01000834	3350000	3400001	inshore	adig_s0028.g245	0.380719	ihs	3350192	3.50333	3351106	4.11796	3360212	3.22617	DEOC_HUMAN	GO:0004139; GO:0005576; GO:0005654; GO:0005829; GO:0006098; GO:0009264; GO:0016052; GO:0034774; GO:0046121; GO:0046386; GO:1904813	hsa:51071;	Deoxyribose-phosphate aldolase (DERA) (EC 4.1.2.4) (2-deoxy-D-ribose 5-phosphate aldolase) (Phosphodeoxyriboaldolase) (Deoxyriboaldolase)	GO:0004139; GO:0005737; GO:0009264; GO:0016829; GO:0003824
BLFC01000834	3350000	3400001	inshore	adig_s0028.g246	0.380719	ihs	3350192	3.50333	3351106	4.11796	3360212	3.22617	AMN1_PONAB	NA	pon:100172981;	Protein AMN1 homolog	GO:0005515
BLFC01000838	550000	600001	inshore	NA	0.617647	ihs	552502	-0.140772	550234	1.72985	587308	1.54485	NA	NA	NA	NA	NA
BLFC01000846	6200000	6250001	inshore	adig_s0002.g563	0.11169	xpnsl	6212824	2.93805	6211714	4.02555	6210244	4.06198	ITSN1_MOUSE	GO:0005085; GO:0005509; GO:0005635; GO:0005737; GO:0005829; GO:0005886; GO:0005905; GO:0006887; GO:0006897; GO:0007264; GO:0015031; GO:0016197; GO:0019209; GO:0030027; GO:0030139; GO:0034613; GO:0043025; GO:0043197; GO:0043524; GO:0044305; GO:0045202; GO:0048488; GO:0051897; GO:0055037; GO:0060090; GO:0060124; GO:0060999; GO:0070064; GO:0097440; GO:0097708; GO:0098833; GO:0098871; GO:0098978; GO:…	mmu:16443;	Intersectin-1 (EH and SH3 domains protein 1)	GO:0005515; GO:0005085; GO:0035556
BLFC01000846	6200000	6250001	inshore	adig_s0002.g564	0.11169	xpnsl	6212824	2.93805	6211714	4.02555	6210244	4.06198	ITSN2_MOUSE	GO:0005085; GO:0005509; GO:0005737; GO:0005813; GO:0005905; GO:0006897; GO:0016197; GO:0030154; GO:0060090; GO:0098793; GO:0150007; GO:1903861	NA	Intersectin-2 (EH domain and SH3 domain regulator of endocytosis 2) (EH and SH3 domains protein 2) (SH3 domain-containing protein 1B)	GO:0005515; GO:0005509
BLFC01000846	6200000	6250001	inshore	adig_s0002.g565	0.11169	xpnsl	6212824	2.93805	6211714	4.02555	6210244	4.06198	LTN1_CHICK	GO:0005829; GO:0008270; GO:0043023; GO:0061630; GO:0072344; GO:1990112; GO:1990116	NA	E3 ubiquitin-protein ligase listerin (EC 2.3.2.27) (RING finger protein 160) (Zfp-294) (RING-type E3 ubiquitin transferase listerin)	GO:0061630; GO:1990112; GO:1990116
BLFC01000846	6200000	6250001	inshore	adig_s0002.g566	0.11169	xpnsl	6212824	2.93805	6211714	4.02555	6210244	4.06198	LTN1_MOUSE	GO:0004842; GO:0005829; GO:0008270; GO:0043023; GO:0051865; GO:0061630; GO:0072344; GO:1990112; GO:1990116	mmu:78913;	E3 ubiquitin-protein ligase listerin (EC 2.3.2.27) (RING finger protein 160) (RING-type E3 ubiquitin transferase listerin) (Zinc finger protein 294) (Zfp-294)	NA
BLFC01000846	6200000	6250001	inshore	adig_s0002.g567	0.11169	xpnsl	6212824	2.93805	6211714	4.02555	6210244	4.06198	MGT4C_CHICK	GO:0000139; GO:0006486; GO:0016021; GO:0046872; GO:0047253	gga:395415;	Alpha-1,6-mannosyl-glycoprotein 4-beta-N-acetylglucosaminyltransferase (EC 2.4.1.201) (N-acetylglucosaminyltransferase VI) (GnT-VI)	NA
BLFC01000846	6200000	6250001	inshore	adig_s0002.g568	0.11169	xpnsl	6212824	2.93805	6211714	4.02555	6210244	4.06198	LIS1_XENTR	GO:0000132; GO:0000776; GO:0005635; GO:0005815; GO:0005875; GO:0005881; GO:0007097; GO:0007281; GO:0008090; GO:0008247; GO:0031023; GO:0038026; GO:0043005; GO:0043025; GO:0046982; GO:0047496; GO:0048854; GO:0051010; GO:0051012; GO:0051301; GO:0070840; GO:1904115	xtr:403097;	Lissencephaly-1 homolog	GO:0005515
BLFC01000928	550000	600001	inshore	adig_s0036.g20	0.635593	xpehh;xpnsl	NA	NA	560179	8.10162	566045	5.05025	TB182_HUMAN	GO:0000792; GO:0005634; GO:0005737; GO:0005829; GO:0005886; GO:0005912; GO:0006302; GO:0007004; GO:0010800; GO:0015629; GO:0019899; GO:0030014; GO:0031954; GO:0033138; GO:0044877; GO:0045296; GO:0071479; GO:0071532	hsa:85456;	182 kDa tankyrase-1-binding protein	NA
BLFC01000928	550000	600001	inshore	adig_s0036.g21	0.635593	xpehh;xpnsl	NA	NA	560179	8.10162	566045	5.05025	SSY22_ORYSJ	GO:0004373; GO:0009011; GO:0009501; GO:0009507; GO:0019252; GO:0033201	osa:4330709;	Soluble starch synthase 2-2, chloroplastic/amyloplastic (EC 2.4.1.21) (Soluble starch synthase II-2)	NA
BLFC01000928	550000	600001	inshore	adig_s0036.g22	0.635593	xpehh;xpnsl	NA	NA	560179	8.10162	566045	5.05025	WDR35_RAT	GO:0005737; GO:0005813; GO:0005930; GO:0009636; GO:0010629; GO:0030991; GO:0032496; GO:0035721; GO:0036064; GO:0042073; GO:0043065; GO:0043280; GO:0045019; GO:0045907; GO:0060271; GO:0061512; GO:0071333; GO:0071356; GO:0090200; GO:0097421; GO:1905705; GO:1990830	rno:503018;	WD repeat-containing protein 35 (Naofen)	GO:0005515
BLFC01000007	450000	500001	northoffshore	adig_s0063.g11	0.255102	xpehh;xpnsl	485984	2.9222	486419	6.45251	485791	5.13275	ANK3_HUMAN	GO:0000281; GO:0005200; GO:0005764; GO:0005783; GO:0005794; GO:0005829; GO:0005886; GO:0007009; GO:0007165; GO:0007409; GO:0007528; GO:0008092; GO:0008093; GO:0009925; GO:0009986; GO:0010628; GO:0010650; GO:0010765; GO:0010960; GO:0014704; GO:0014731; GO:0016323; GO:0016328; GO:0016529; GO:0019228; GO:0030018; GO:0030315; GO:0030425; GO:0030507; GO:0030674; GO:0031594; GO:0033268; GO:0034112; GO:…	hsa:288;	Ankyrin-3 (ANK-3) (Ankyrin-G)	GO:0005515
BLFC01000007	450000	500001	northoffshore	adig_s0063.g12	0.255102	xpehh;xpnsl	485984	2.9222	486419	6.45251	485791	5.13275	Y4891_SELML	GO:0005886; GO:0009834; GO:0016021	smo:SELMODRAFT_448915;	FAS1 domain-containing protein SELMODRAFT_448915	NA
BLFC01000007	450000	500001	northoffshore	adig_s0063.g14	0.255102	xpehh;xpnsl	485984	2.9222	486419	6.45251	485791	5.13275	NOT5_YEAST	GO:0000289; GO:0000290; GO:0000932; GO:0005634; GO:0005737; GO:0006368; GO:0016567; GO:0030015; GO:0031087; GO:0032968	sce:YPR072W;	General negative regulator of transcription subunit 5	NA
BLFC01000007	450000	500001	northoffshore	adig_s0063.g13	0.255102	xpehh;xpnsl	485984	2.9222	486419	6.45251	485791	5.13275	NOT3_YEAST	GO:0000289; GO:0000290; GO:0000932; GO:0005634; GO:0005737; GO:0016567; GO:0030015; GO:0032968	sce:YIL038C;	General negative regulator of transcription subunit 3	NA
BLFC01000016	1250000	1350001	northoffshore	adig_s0011.g83	0.271111	ihs;xpnsl	1289824	3.74958	1347301	4.86855	1347301	4.75458	LIP1_CAEEL	GO:0005576; GO:0016042; GO:0016787	cel:CELE_ZK262.3;	Lipase ZK262.3 (EC 3.1.1.-)	GO:0006629
BLFC01000016	1250000	1350001	northoffshore	adig_s0011.g84	0.271111	ihs;xpnsl	1289824	3.74958	1347301	4.86855	1347301	4.75458	LIP1_CAEEL	GO:0005576; GO:0016042; GO:0016787	cel:CELE_ZK262.3;	Lipase ZK262.3 (EC 3.1.1.-)	GO:0006629
BLFC01000016	1250000	1350001	northoffshore	adig_s0011.g85	0.271111	ihs;xpnsl	1289824	3.74958	1347301	4.86855	1347301	4.75458	LIP1_CAEEL	GO:0005576; GO:0016042; GO:0016787	cel:CELE_ZK262.3;	Lipase ZK262.3 (EC 3.1.1.-)	GO:0006629
BLFC01000016	1250000	1350001	northoffshore	adig_s0011.g86	0.271111	ihs;xpnsl	1289824	3.74958	1347301	4.86855	1347301	4.75458	LIP1_CAEEL	GO:0005576; GO:0016042; GO:0016787	cel:CELE_ZK262.3;	Lipase ZK262.3 (EC 3.1.1.-)	GO:0006629
BLFC01000016	1250000	1350001	northoffshore	adig_s0011.g87	0.271111	ihs;xpnsl	1289824	3.74958	1347301	4.86855	1347301	4.75458	RHO1_ASHGO	GO:0003924; GO:0005525; GO:0005856; GO:0005886; GO:0005938; GO:0007015; GO:0007163; GO:0007264; GO:0008360; GO:0019901; GO:0030865; GO:0031410; GO:0032956; GO:0042995	ago:AGOS_ABR183W;	GTP-binding protein RHO1	GO:0005525; GO:0007264; GO:0003924; GO:0003924; GO:0005525; GO:0007264; GO:0003924; GO:0005525; GO:0007264
BLFC01000016	1250000	1350001	northoffshore	adig_s0011.g88	0.271111	ihs;xpnsl	1289824	3.74958	1347301	4.86855	1347301	4.75458	S15A2_DANRE	GO:0001878; GO:0005887; GO:0015031; GO:0015293; GO:0015835; GO:0045087; GO:0070424; GO:0071916; GO:0140206	dre:556684;	Solute carrier family 15 member 2 (Peptide transporter 2) (PEPT2)	GO:0006857; GO:0016020; GO:0022857; GO:0055085
BLFC01000016	1250000	1350001	northoffshore	adig_s0011.g89	0.271111	ihs;xpnsl	1289824	3.74958	1347301	4.86855	1347301	4.75458	MPC1_RAT	GO:0006850; GO:0031305; GO:0050833; GO:0061732; GO:1990830	rno:171087;	Mitochondrial pyruvate carrier 1 (Apoptosis-regulating basic protein) (Brain protein 44-like protein)	GO:0005743; GO:0006850
BLFC01000016	1250000	1350001	northoffshore	adig_s0011.g90	0.271111	ihs;xpnsl	1289824	3.74958	1347301	4.86855	1347301	4.75458	COAE_XANAC	GO:0004140; GO:0005524; GO:0005737; GO:0015937	xac:XAC3244;	Dephospho-CoA kinase (EC 2.7.1.24) (Dephosphocoenzyme A kinase)	NA
BLFC01000016	1250000	1350001	northoffshore	adig_s0011.g91	0.271111	ihs;xpnsl	1289824	3.74958	1347301	4.86855	1347301	4.75458	DZIP3_HUMAN	GO:0000209; GO:0003723; GO:0004842; GO:0005737; GO:0019902; GO:0031593; GO:0046872; GO:0061630	hsa:9666;	E3 ubiquitin-protein ligase DZIP3 (EC 2.3.2.27) (DAZ-interacting protein 3) (RING-type E3 ubiquitin transferase DZIP3) (RNA-binding ubiquitin ligase of 138 kDa) (hRUL138)	GO:0043531; GO:0005515
BLFC01000016	1250000	1350001	northoffshore	adig_s0011.g92	0.271111	ihs;xpnsl	1289824	3.74958	1347301	4.86855	1347301	4.75458	PTHD3_MOUSE	GO:0016020; GO:0016021; GO:0097225	mmu:74675;	Patched domain-containing protein 3 (RND-type protein RNDEu-3)	GO:0016021
BLFC01000016	3200000	3250001	northoffshore	adig_s0011.g235	0.377358	ihs	3217995	4.5374	3244203	2.47276	3245051	2.43118	BRWD1_HUMAN	GO:0005634; GO:0005654; GO:0005730; GO:0005829; GO:0006357; GO:0007010; GO:0008360	hsa:54014;	Bromodomain and WD repeat-containing protein 1 (WD repeat-containing protein 9)	GO:0005515
BLFC01000016	3200000	3250001	northoffshore	adig_s0011.g236	0.377358	ihs	3217995	4.5374	3244203	2.47276	3245051	2.43118	DHDDS_HUMAN	GO:0005783; GO:0005789; GO:0006489; GO:0016094; GO:0045547; GO:0046872; GO:1904423	hsa:79947;	Dehydrodolichyl diphosphate synthase complex subunit DHDDS (EC 2.5.1.87) (Cis-isoprenyltransferase) (CIT) (Cis-IPTase) (Cis-prenyltransferase subunit hCIT) (Epididymis tissue protein Li 189m)	GO:0016765
BLFC01000016	3200000	3250001	northoffshore	adig_s0011.g237	0.377358	ihs	3217995	4.5374	3244203	2.47276	3245051	2.43118	LIN41_DANRE	GO:0000082; GO:0000209; GO:0000932; GO:0004842; GO:0008270; GO:0008543; GO:0010172; GO:0010586; GO:0017148; GO:0021915; GO:0030371; GO:0035198; GO:0035278; GO:0043161; GO:0051865; GO:0060964; GO:0061630; GO:0072089; GO:2000177	NA	E3 ubiquitin-protein ligase TRIM71 (EC 2.3.2.27) (Protein lin-41 homolog) (RING-type E3 ubiquitin transferase TRIM71) (Tripartite motif-containing protein 71)	GO:0005515; GO:0008270
BLFC01000016	3200000	3250001	northoffshore	adig_s0011.g238	0.377358	ihs	3217995	4.5374	3244203	2.47276	3245051	2.43118	ICEF1_HUMAN	GO:0004601; GO:0005344; GO:0005737; GO:0005886; GO:0006979; GO:0015671	hsa:26034;	Interactor protein for cytohesin exchange factors 1 (Phosphoinositide-binding protein PIP3-E)	NA
BLFC01000047	950000	1000001	northoffshore	adig_s0061.g32	0.365759	xpehh	992059	1.8728	991844	3.53235	990754	3.43012	SACS_HUMAN	GO:0005634; GO:0005737; GO:0005739; GO:0006457; GO:0030424; GO:0030425; GO:0030544; GO:0051087; GO:0070628; GO:0070852; GO:0090084	hsa:26278;	Sacsin (DnaJ homolog subfamily C member 29) (DNAJC29)	NA
BLFC01000047	950000	1000001	northoffshore	adig_s0061.g33	0.365759	xpehh	992059	1.8728	991844	3.53235	990754	3.43012	SACS_HUMAN	GO:0005634; GO:0005737; GO:0005739; GO:0006457; GO:0030424; GO:0030425; GO:0030544; GO:0051087; GO:0070628; GO:0070852; GO:0090084	hsa:26278;	Sacsin (DnaJ homolog subfamily C member 29) (DNAJC29)	NA
BLFC01000047	950000	1000001	northoffshore	adig_s0061.g34	0.365759	xpehh	992059	1.8728	991844	3.53235	990754	3.43012	FHDC1_MOUSE	GO:0003779; GO:0005794; GO:0005874; GO:0005881; GO:0005929; GO:0008017; GO:0043149; GO:0060271; GO:0090161	mmu:229474;	FH2 domain-containing protein 1 (Inverted formin-1)	NA
BLFC01000047	950000	1000001	northoffshore	adig_s0061.g35	0.365759	xpehh	992059	1.8728	991844	3.53235	990754	3.43012	EX7L_SHEAM	GO:0003676; GO:0005737; GO:0006308; GO:0008855; GO:0009318	saz:Sama_2360;	Exodeoxyribonuclease 7 large subunit (EC 3.1.11.6) (Exodeoxyribonuclease VII large subunit) (Exonuclease VII large subunit)	NA
BLFC01000047	950000	1000001	northoffshore	adig_s0061.g36	0.365759	xpehh	992059	1.8728	991844	3.53235	990754	3.43012	SACS_MOUSE	GO:0005634; GO:0005737; GO:0005739; GO:0030544; GO:0050750; GO:0051087; GO:0070628; GO:0090084	mmu:50720;	Sacsin (DnaJ homolog subfamily C member 29) (DNAJC29)	NA
BLFC01000047	950000	1000001	northoffshore	adig_s0061.g37	0.365759	xpehh	992059	1.8728	991844	3.53235	990754	3.43012	SACS_HUMAN	GO:0005634; GO:0005737; GO:0005739; GO:0006457; GO:0030424; GO:0030425; GO:0030544; GO:0051087; GO:0070628; GO:0070852; GO:0090084	hsa:26278;	Sacsin (DnaJ homolog subfamily C member 29) (DNAJC29)	NA
BLFC01000047	1150000	1300001	northoffshore	adig_s0061.g51	0.750877	xpnsl;ihs;xpehh	1235776	4.82621	1215552	5.59139	1206578	5.5565	SYDND_GLOVI	GO:0003676; GO:0004815; GO:0005524; GO:0005737; GO:0006422; GO:0050560	gvi:gvip266;	Aspartate--tRNA(Asp/Asn) ligase (EC 6.1.1.23) (Aspartyl-tRNA synthetase) (AspRS) (Non-discriminating aspartyl-tRNA synthetase) (ND-AspRS)	NA
BLFC01000047	1150000	1300001	northoffshore	adig_s0061.g52	0.750877	xpnsl;ihs;xpehh	1235776	4.82621	1215552	5.59139	1206578	5.5565	AA2AR_HORSE	GO:0001609; GO:0001963; GO:0001975; GO:0005887; GO:0007189; GO:0007626; GO:0019899; GO:0032230; GO:0042755; GO:0042802; GO:0046636; GO:0050728; GO:0060080; GO:0098794; GO:2001235	ecb:100034039;	Adenosine receptor A2a	GO:0016021
BLFC01000047	1150000	1300001	northoffshore	adig_s0061.g53	0.750877	xpnsl;ihs;xpehh	1235776	4.82621	1215552	5.59139	1206578	5.5565	TTC28_MOUSE	GO:0005737; GO:0005813; GO:0007049; GO:0007346; GO:0019900; GO:0030496; GO:0051301; GO:0072686; GO:0097431; GO:1990023	mmu:209683;	Tetratricopeptide repeat protein 28 (TPR repeat protein 28)	NA
BLFC01000047	1150000	1300001	northoffshore	adig_s0061.g54	0.750877	xpnsl;ihs;xpehh	1235776	4.82621	1215552	5.59139	1206578	5.5565	IOLA_LISIN	GO:0004491; GO:0018478; GO:0019310; GO:0102662	lin:lin0401;	Malonate-semialdehyde dehydrogenase (MSA dehydrogenase) (EC 1.2.1.-) (Methylmalonate-semialdehyde dehydrogenase) (MMSA dehydrogenase) (MSDH) (EC 1.2.1.27)	NA
BLFC01000047	1150000	1300001	northoffshore	adig_s0061.g55	0.750877	xpnsl;ihs;xpehh	1235776	4.82621	1215552	5.59139	1206578	5.5565	CAPP2_MESCR	GO:0005737; GO:0006099; GO:0008964; GO:0015977; GO:0015979	NA	Phosphoenolpyruvate carboxylase 2 (PEPC 2) (PEPCase 2) (EC 4.1.1.31)	NA
BLFC01000047	1150000	1300001	northoffshore	adig_s0061.g56	0.750877	xpnsl;ihs;xpehh	1235776	4.82621	1215552	5.59139	1206578	5.5565	MFSD6_MOUSE	GO:0002250; GO:0005886; GO:0016020; GO:0016021; GO:0032393; GO:0042288; GO:0042590	mmu:98682;	Major facilitator superfamily domain-containing protein 6 (Macrophage MHC class I receptor 2)	NA
BLFC01000051	2800000	2850001	northoffshore	adig_s0009.g158	0.541667	xpehh	2807752	0.835428	2823848	3.76386	2807752	2.87626	PLI_CRODU	NA	NA	NA	NA
BLFC01000051	2800000	2850001	northoffshore	adig_s0009.g159	0.541667	xpehh	2807752	0.835428	2823848	3.76386	2807752	2.87626	Y205_PASMU	GO:0003677; GO:0005737; GO:0043590	pmu:PM0205;	Nucleoid-associated protein PM0205	NA
BLFC01000051	2800000	2850001	northoffshore	adig_s0009.g160	0.541667	xpehh	2807752	0.835428	2823848	3.76386	2807752	2.87626	KPSD5_ECOLX	GO:0015159; GO:0016020; GO:0042597	NA	Polysialic acid transport protein KpsD	NA
BLFC01000051	3050000	3100001	northoffshore	adig_s0009.g162	0.447368	xpehh;xpnsl	3088178	1.77114	3088034	4.75509	3091277	4.20267	ENTK_MOUSE	GO:0004252; GO:0005044; GO:0016020; GO:0016021	mmu:19146;	Enteropeptidase (EC 3.4.21.9) (Enterokinase) (Serine protease 7) (Transmembrane protease serine 15) [Cleaved into: Enteropeptidase non-catalytic heavy chain; Enteropeptidase catalytic light chain]	NA
BLFC01000051	3400000	3500001	northoffshore	adig_s0009.g171	0.263889	xpnsl;xpehh	3467077	2.02659	3463665	4.93851	3463665	4.9018	POL_FIVT2	GO:0003677; GO:0003964; GO:0004170; GO:0004190; GO:0004523; GO:0004533; GO:0006310; GO:0008270; GO:0009117; GO:0015074; GO:0044826; GO:0046718; GO:0075713	NA	Pol polyprotein [Cleaved into: Protease (EC 3.4.23.-) (Retropepsin); Reverse transcriptase/ribonuclease H (RT) (EC 2.7.7.49) (EC 3.1.26.13) (Exoribonuclease H) (EC 3.1.13.2); Deoxyuridine 5'-triphosphate nucleotidohydrolase (dUTPase) (EC 3.6.1.23); Integrase (IN) (EC 2.7.7.-) (EC 3.1.-.-)]	GO:0008270
BLFC01000051	3400000	3500001	northoffshore	adig_s0009.g172	0.263889	xpnsl;xpehh	3467077	2.02659	3463665	4.93851	3463665	4.9018	NA	NA	NA	NA	NA
BLFC01000051	3400000	3500001	northoffshore	adig_s0009.g173	0.263889	xpnsl;xpehh	3467077	2.02659	3463665	4.93851	3463665	4.9018	THAP1_SALSA	GO:0005654; GO:0007049; GO:0043565; GO:0046872	sasa:100196187;	THAP domain-containing protein 1	NA
BLFC01000056	950000	1000001	northoffshore	adig_s0099.g28	0.541855	xpehh;xpnsl	988793	1.80121	986554	3.92168	982428	4.4323	POL4_DROME	GO:0003676; GO:0003964; GO:0004190; GO:0004519; GO:0015074	NA	Retrovirus-related Pol polyprotein from transposon 412 [Includes: Protease (EC 3.4.23.-); Reverse transcriptase (EC 2.7.7.49); Endonuclease]	GO:0015074; GO:0003676
BLFC01000056	950000	1000001	northoffshore	adig_s0099.g29	0.541855	xpehh;xpnsl	988793	1.80121	986554	3.92168	982428	4.4323	DUT_CANGA	GO:0000287; GO:0004170; GO:0006226; GO:0035863; GO:0035870; GO:0046081	cgr:CAGL0L09581g;	Deoxyuridine 5'-triphosphate nucleotidohydrolase (dUTPase) (EC 3.6.1.23) (dUTP pyrophosphatase)	GO:0004190; GO:0006508
BLFC01000056	950000	1000001	northoffshore	adig_s0099.g30	0.541855	xpehh;xpnsl	988793	1.80121	986554	3.92168	982428	4.4323	KCNJ1_HUMAN	GO:0005242; GO:0005524; GO:0005546; GO:0005886; GO:0006813; GO:0007588; GO:0008076; GO:0015272; GO:0034765; GO:1990573	hsa:3758;	ATP-sensitive inward rectifier potassium channel 1 (ATP-regulated potassium channel ROM-K) (Inward rectifier K(+) channel Kir1.1) (Potassium channel, inwardly rectifying subfamily J member 1)	NA
BLFC01000056	950000	1000001	northoffshore	adig_s0099.g31	0.541855	xpehh;xpnsl	988793	1.80121	986554	3.92168	982428	4.4323	MD2BP_HUMAN	GO:0005634; GO:0005654; GO:0005730; GO:0005737; GO:0005819; GO:0007096; GO:0031965; GO:1902426	hsa:9587;	MAD2L1-binding protein (Caught by MAD2 protein) (p31(comet))	GO:0005634; GO:0007096
BLFC01000056	950000	1000001	northoffshore	adig_s0099.g32	0.541855	xpehh;xpnsl	988793	1.80121	986554	3.92168	982428	4.4323	COG2_HUMAN	GO:0000139; GO:0000301; GO:0005795; GO:0005829; GO:0006891; GO:0007030; GO:0015031; GO:0017119; GO:0032588; GO:0044877; GO:0070085	hsa:22796;	Conserved oligomeric Golgi complex subunit 2 (COG complex subunit 2) (Component of oligomeric Golgi complex 2) (Low density lipoprotein receptor defect C-complementing protein)	GO:0007030; GO:0015031; GO:0016020; GO:0007030; GO:0015031; GO:0016020
BLFC01000057	650000	700001	northoffshore	adig_s0068.g34	0.260901	xpehh;xpnsl	675906	2.28721	694903	3.81337	694903	4.30612	CSR2B_HUMAN	GO:0004402; GO:0005634; GO:0005737; GO:0006355; GO:0006357; GO:0030274; GO:0031063; GO:0043966; GO:0044154; GO:0051302; GO:0051726; GO:0090043; GO:0140672	hsa:57325;	Cysteine-rich protein 2-binding protein (CSRP2-binding protein) (ADA2A-containing complex subunit 2) (ATAC2) (CRP2-binding partner) (CRP2BP) (Lysine acetyltransferase 14)	GO:0008080; GO:0008080; GO:0008080
BLFC01000057	650000	700001	northoffshore	adig_s0068.g35	0.260901	xpehh;xpnsl	675906	2.28721	694903	3.81337	694903	4.30612	ZAP70_MOUSE	GO:0001772; GO:0001784; GO:0002250; GO:0004672; GO:0004712; GO:0004713; GO:0004715; GO:0005102; GO:0005524; GO:0005737; GO:0005829; GO:0005886; GO:0005911; GO:0006468; GO:0006955; GO:0007169; GO:0016020; GO:0018108; GO:0030154; GO:0031234; GO:0035556; GO:0042101; GO:0043366; GO:0045059; GO:0045060; GO:0045061; GO:0045087; GO:0045121; GO:0045582; GO:0046638; GO:0046641; GO:0046777; GO:0050850; GO:…	mmu:22637;	Tyrosine-protein kinase ZAP-70 (EC 2.7.10.2) (70 kDa zeta-chain associated protein) (Syk-related tyrosine kinase)	GO:0004672; GO:0006468; GO:0005524; GO:0004713
BLFC01000057	650000	700001	northoffshore	adig_s0068.g36	0.260901	xpehh;xpnsl	675906	2.28721	694903	3.81337	694903	4.30612	GPSM2_MOUSE	GO:0000132; GO:0000166; GO:0001965; GO:0005092; GO:0005737; GO:0005813; GO:0005829; GO:0005938; GO:0007052; GO:0008022; GO:0016328; GO:0019904; GO:0031291; GO:0032991; GO:0042802; GO:0043621; GO:0051301; GO:0051661; GO:0060236; GO:0070840; GO:0097431; GO:0097575; GO:0099738; GO:1904778; GO:1905832	mmu:76123;	G-protein-signaling modulator 2 (Pins homolog)	GO:0005515
BLFC01000057	650000	700001	northoffshore	adig_s0068.g37	0.260901	xpehh;xpnsl	675906	2.28721	694903	3.81337	694903	4.30612	SPAT1_HUMAN	NA	hsa:100505741;	Spermatogenesis-associated protein 1 (Sperm-specific protein SP-2)	NA
BLFC01000057	650000	700001	northoffshore	adig_s0068.g38	0.260901	xpehh;xpnsl	675906	2.28721	694903	3.81337	694903	4.30612	NODB_BRAEL	GO:0005737; GO:0005975; GO:0016810; GO:0046872	NA	Chitooligosaccharide deacetylase (EC 3.5.1.-) (Nodulation protein B)	GO:0003824; GO:0005975; GO:0016810
BLFC01000057	650000	700001	northoffshore	adig_s0068.g39	0.260901	xpehh;xpnsl	675906	2.28721	694903	3.81337	694903	4.30612	RDH12_MOUSE	GO:0001917; GO:0004745; GO:0007601; GO:0042572; GO:0052650; GO:0102354; GO:0110095	mmu:77974;	Retinol dehydrogenase 12 (EC 1.1.1.300)	GO:0016491
BLFC01000057	650000	700001	northoffshore	adig_s0068.g40	0.260901	xpehh;xpnsl	675906	2.28721	694903	3.81337	694903	4.30612	CLPP_MOUSE	GO:0004175; GO:0004176; GO:0004252; GO:0005739; GO:0005759; GO:0006515; GO:0009368; GO:0033619; GO:0051117; GO:0051603	mmu:53895;	ATP-dependent Clp protease proteolytic subunit, mitochondrial (EC 3.4.21.92) (Endopeptidase Clp)	GO:0004176; GO:0004252; GO:0006508; GO:0004176; GO:0004252; GO:0006508; GO:0004176; GO:0004252; GO:0006508
BLFC01000089	100000	200001	northoffshore	NA	0.283555	xpehh;xpnsl	132329	2.32552	182867	6.0017	182867	6.12764	NA	NA	NA	NA	NA
BLFC01000100	800000	850001	northoffshore	adig_s0008.g33	0.664419	xpehh;xpnsl	815192	3.05109	816730	4.65824	815371	5.07494	ADRB2_MESAU	GO:0001540; GO:0002024; GO:0002025; GO:0002028; GO:0002032; GO:0004941; GO:0005634; GO:0005769; GO:0005794; GO:0005887; GO:0006898; GO:0007189; GO:0007190; GO:0008179; GO:0009409; GO:0010739; GO:0015459; GO:0016324; GO:0030501; GO:0031649; GO:0040015; GO:0042803; GO:0043235; GO:0043410; GO:0044877; GO:0045453; GO:0045944; GO:0045986; GO:0050873; GO:0051380; GO:0061885; GO:0071902; GO:0120162; GO:…	NA	Beta-2 adrenergic receptor (Beta-2 adrenoreceptor) (Beta-2 adrenoceptor)	GO:0004930; GO:0007186; GO:0016021
BLFC01000100	800000	850001	northoffshore	adig_s0008.g34	0.664419	xpehh;xpnsl	815192	3.05109	816730	4.65824	815371	5.07494	ADRB2_MESAU	GO:0001540; GO:0002024; GO:0002025; GO:0002028; GO:0002032; GO:0004941; GO:0005634; GO:0005769; GO:0005794; GO:0005887; GO:0006898; GO:0007189; GO:0007190; GO:0008179; GO:0009409; GO:0010739; GO:0015459; GO:0016324; GO:0030501; GO:0031649; GO:0040015; GO:0042803; GO:0043235; GO:0043410; GO:0044877; GO:0045453; GO:0045944; GO:0045986; GO:0050873; GO:0051380; GO:0061885; GO:0071902; GO:0120162; GO:…	NA	Beta-2 adrenergic receptor (Beta-2 adrenoreceptor) (Beta-2 adrenoceptor)	GO:0004930; GO:0007186; GO:0016021
BLFC01000100	800000	850001	northoffshore	adig_s0008.g35	0.664419	xpehh;xpnsl	815192	3.05109	816730	4.65824	815371	5.07494	ARRD2_MOUSE	GO:0005737; GO:0005886; GO:0015031; GO:0031410	mmu:70807;	Arrestin domain-containing protein 2	NA
BLFC01000100	800000	850001	northoffshore	adig_s0008.g36	0.664419	xpehh;xpnsl	815192	3.05109	816730	4.65824	815371	5.07494	RLP24_PONAB	GO:0005654; GO:0005730; GO:0042254	pon:100174234;	Probable ribosome biogenesis protein RLP24 (Ribosomal L24 domain-containing protein 1) (Ribosomal protein L24-like)	NA
BLFC01000100	1550000	1700001	northoffshore	adig_s0008.g75	0.438408	ihs	1692875	3.60842	1688459	3.575	1687772	3.08233	YRD6_CAEEL	GO:0003676; GO:0008270; GO:0015074	NA	Uncharacterized protein K02A2.6	GO:0015074; GO:0003676
BLFC01000100	1550000	1700001	northoffshore	adig_s0008.g76	0.438408	ihs	1692875	3.60842	1688459	3.575	1687772	3.08233	YRD6_CAEEL	GO:0003676; GO:0008270; GO:0015074	NA	Uncharacterized protein K02A2.6	GO:0003676; GO:0015074
BLFC01000100	1550000	1700001	northoffshore	adig_s0008.g77	0.438408	ihs	1692875	3.60842	1688459	3.575	1687772	3.08233	RTJK_DROME	GO:0003964	NA	RNA-directed DNA polymerase from mobile element jockey (EC 2.7.7.49) (Reverse transcriptase)	NA
BLFC01000100	1550000	1700001	northoffshore	adig_s0008.g78	0.438408	ihs	1692875	3.60842	1688459	3.575	1687772	3.08233	NPS6_GIBZE	GO:0008152; GO:0016874; GO:0031177	fgr:FGSG_03747;	Nonribosomal peptide synthetase 6 (NPRS 6) (EC 6.3.2.-) (Extracellular siderophore synthetase)	NA
BLFC01000100	1550000	1700001	northoffshore	adig_s0008.g79	0.438408	ihs	1692875	3.60842	1688459	3.575	1687772	3.08233	UBC6_KLULA	GO:0000209; GO:0005524; GO:0005789; GO:0006513; GO:0016021; GO:0030433; GO:0061631	kla:KLLA0_E20395g;	Ubiquitin-conjugating enzyme E2 6 (EC 2.3.2.23) (E2 ubiquitin-conjugating enzyme 6) (Ubiquitin carrier protein UBC6) (Ubiquitin-protein ligase UBC6)	GO:0004842
BLFC01000100	1550000	1700001	northoffshore	adig_s0008.g81	0.438408	ihs	1692875	3.60842	1688459	3.575	1687772	3.08233	MCTP1_MOUSE	GO:0005509; GO:0005789; GO:0016021; GO:0030336; GO:0030672; GO:0045806; GO:0046928; GO:0055037; GO:1902883	NA	Multiple C2 and transmembrane domain-containing protein 1	NA
BLFC01000100	2200000	2250001	northoffshore	adig_s0008.g101	0.374359	xpehh	2218945	1.5817	2218899	4.66895	2217153	3.59818	TPPE_ARATH	GO:0004805; GO:0005992; GO:0009507	ath:AT2G22190;	Probable trehalose-phosphate phosphatase E (AtTPPE) (EC 3.1.3.12) (Trehalose 6-phosphate phosphatase)	NA
BLFC01000100	2200000	2250001	northoffshore	adig_s0008.g102	0.374359	xpehh	2218945	1.5817	2218899	4.66895	2217153	3.59818	YRD6_CAEEL	GO:0003676; GO:0008270; GO:0015074	NA	Uncharacterized protein K02A2.6	GO:0015074; GO:0003676; GO:0008270
BLFC01000125	1600000	1650001	northoffshore	adig_s0010.g97	0.419821	ihs;xpehh;xpnsl	1606552	3.95282	1608481	3.96101	1604574	4.22175	NCL_ARATH	GO:0000325; GO:0003729; GO:0005432; GO:0005509; GO:0005773; GO:0005774; GO:0005886; GO:0006874; GO:0009506; GO:0015369; GO:0016020; GO:0016021; GO:0055074; GO:0070588; GO:0071472	ath:AT1G53210;	Sodium/calcium exchanger NCL (Na(+)/Ca(2+)-exchange protein NCL) (Protein NCX-like) (AtNCL)	GO:0006812; GO:0008324; GO:0016021; GO:0055085
BLFC01000125	1600000	1650001	northoffshore	adig_s0010.g98	0.419821	ihs;xpehh;xpnsl	1606552	3.95282	1608481	3.96101	1604574	4.22175	ZIPA_PSEPF	GO:0005887; GO:0032153; GO:0043093; GO:0090529	pfo:Pfl01_1800;	Cell division protein ZipA	NA
BLFC01000125	2250000	2300001	northoffshore	adig_s0010.g121	0.243499	xpnsl	2280625	0.665246	2258881	3.85412	2258881	4.18321	YRD6_CAEEL	GO:0003676; GO:0008270; GO:0015074	NA	Uncharacterized protein K02A2.6	GO:0003676; GO:0015074
BLFC01000125	2250000	2300001	northoffshore	adig_s0010.g122	0.243499	xpnsl	2280625	0.665246	2258881	3.85412	2258881	4.18321	PZRN3_MOUSE	GO:0004842; GO:0005737; GO:0007528; GO:0008270; GO:0016567; GO:0031594; GO:0061630	mmu:55983;	E3 ubiquitin-protein ligase PDZRN3 (EC 2.3.2.27) (PDZ domain-containing RING finger protein 3) (RING-type E3 ubiquitin transferase PDZRN3) (Semaphorin cytoplasmic domain-associated protein 3) (Protein SEMACAP3)	GO:0008270; GO:0046872
BLFC01000137	350000	400001	northoffshore	NA	0.428571	ihs	398739	-0.694641	384921	-0.326828	365527	0.141938	NA	NA	NA	NA	NA
BLFC01000152	50000	100001	northoffshore	adig_s0014.g4	0.333333	ihs	62674	3.66933	61837	3.239	61979	3.53374	NALP4_HUMAN	GO:0005524; GO:0005829; GO:0006954	hsa:147945;	NACHT, LRR and PYD domains-containing protein 4 (Cancer/testis antigen 58) (CT58) (PAAD and NACHT-containing protein 2) (PAN2) (PYRIN and NACHT-containing protein 2) (PYRIN-containing APAF1-like protein 4) (PYPAF4) (Ribonuclease inhibitor 2)	NA
BLFC01000152	50000	100001	northoffshore	adig_s0014.g5	0.333333	ihs	62674	3.66933	61837	3.239	61979	3.53374	LRC31_HUMAN	NA	hsa:79782;	Leucine-rich repeat-containing protein 31	NA
BLFC01000152	50000	100001	northoffshore	adig_s0014.g6	0.333333	ihs	62674	3.66933	61837	3.239	61979	3.53374	ZPP_ACRMI	GO:0016021	NA	ZP domain-containing protein	GO:0005515
BLFC01000152	2450000	2500001	northoffshore	adig_s0014.g149	0.27027	xpnsl	2452017	2.34819	2451789	3.2204	2452017	3.89036	PARL_BOVIN	GO:0004252; GO:0005634; GO:0005743; GO:0006465; GO:0016021	bta:514191;	Presenilins-associated rhomboid-like protein, mitochondrial (EC 3.4.21.105) (Mitochondrial intramembrane cleaving protease PARL) [Cleaved into: P-beta (Pbeta)]	GO:0004252; GO:0016021
BLFC01000152	2450000	2500001	northoffshore	adig_s0014.g150	0.27027	xpnsl	2452017	2.34819	2451789	3.2204	2452017	3.89036	RPP2D_ARATH	GO:0002758; GO:0005524; GO:0006952; GO:0043531; GO:0050135; GO:0061809	ath:AT4G19530;	Probable disease resistance protein At4g19530 (EC 3.2.2.6)	GO:0003953; GO:0007165; GO:0003953; GO:0007165
BLFC01000152	2450000	2500001	northoffshore	adig_s0014.g151	0.27027	xpnsl	2452017	2.34819	2451789	3.2204	2452017	3.89036	FA5V_PSETE	GO:0005507; GO:0005576; GO:0006508; GO:0016504; GO:0032991; GO:0035807; GO:0044469; GO:0090729	NA	Venom prothrombin activator pseutarin-C non-catalytic subunit (PCNS) (vPA) (Venom coagulation factor Va-like protein) [Cleaved into: Pseutarin-C non-catalytic subunit heavy chain; Pseutarin-C non-catalytic subunit light chain]	GO:0005515; GO:0005515
BLFC01000174	50000	100001	northoffshore	NA	0.221925	xpehh	NA	NA	97865	3.21697	97865	3.01622	NA	NA	NA	NA	NA
BLFC01000185	1150000	1200001	northoffshore	adig_s0062.g96	0.184375	xpnsl	1196569	1.95592	1183079	4.35389	1184206	3.99023	EFG_CORA7	GO:0003746; GO:0003924; GO:0005525; GO:0005737	car:cauri_0378;	Elongation factor G (EF-G)	NA
BLFC01000185	1150000	1200001	northoffshore	adig_s0062.g97	0.184375	xpnsl	1196569	1.95592	1183079	4.35389	1184206	3.99023	TOIP1_RAT	GO:0001671; GO:0005521; GO:0005634; GO:0005635; GO:0005637; GO:0008092; GO:0016020; GO:0016021; GO:0031965; GO:0032781; GO:0034504; GO:0051117; GO:0061024; GO:0071763; GO:0090435	rno:246314;	Torsin-1A-interacting protein 1 (Lamina-associated polypeptide 1B) (LAP1B) (Lamina-associated polypeptide 1C) (LAP1C)	GO:0001671
BLFC01000185	1150000	1200001	northoffshore	adig_s0062.g98	0.184375	xpnsl	1196569	1.95592	1183079	4.35389	1184206	3.99023	TOR1A_MACFA	GO:0000338; GO:0005524; GO:0005635; GO:0005788; GO:0005856; GO:0006998; GO:0007155; GO:0008021; GO:0008092; GO:0016887; GO:0030141; GO:0030426; GO:0030659; GO:0031175; GO:0031965; GO:0034504; GO:0042406; GO:0042802; GO:0044319; GO:0045104; GO:0048489; GO:0048499; GO:0051082; GO:0051085; GO:0051584; GO:0061077; GO:0071712; GO:0071763; GO:0140662; GO:1900244; GO:2000008	mcf:102124758;	Torsin-1A (Dystonia 1 protein) (Torsin ATPase 1) (EC 3.6.4.-) (Torsin family 1 member A)	GO:0005524; GO:0005783; GO:0051085; GO:0016887; GO:0007029
BLFC01000201	150000	200001	northoffshore	adig_s0044.g12	0.273756	ihs	165771	3.3562	157733	1.81893	157733	1.98348	DDAH1_BOVIN	GO:0000052; GO:0003073; GO:0006525; GO:0006527; GO:0006809; GO:0008270; GO:0008285; GO:0016403; GO:0016597; GO:0017014; GO:0043116; GO:0045429; GO:1900038	bta:537391;	N(G),N(G)-dimethylarginine dimethylaminohydrolase 1 (DDAH-1) (Dimethylarginine dimethylaminohydrolase 1) (EC 3.5.3.18) (DDAHI) (Dimethylargininase-1)	NA
BLFC01000201	150000	200001	northoffshore	adig_s0044.g13	0.273756	ihs	165771	3.3562	157733	1.81893	157733	1.98348	DUT_EHV1B	GO:0004170; GO:0046080; GO:0046872	vg:1487564;	Deoxyuridine 5'-triphosphate nucleotidohydrolase (dUTPase) (EC 3.6.1.23) (dUTP pyrophosphatase)	NA
BLFC01000201	150000	200001	northoffshore	adig_s0044.g14	0.273756	ihs	165771	3.3562	157733	1.81893	157733	1.98348	ADB4C_MELGA	GO:0004940; GO:0005886; GO:0007189; GO:0016021; GO:0045823	mgp:100379211;	Beta-4C adrenergic receptor (Beta-4C adrenoreceptor) (Beta-4C adrenoceptor)	GO:0004930; GO:0007186; GO:0016021
BLFC01000201	150000	200001	northoffshore	adig_s0044.g15	0.273756	ihs	165771	3.3562	157733	1.81893	157733	1.98348	CATB_PIG	GO:0004175; GO:0004197; GO:0005615; GO:0005764; GO:0016324; GO:0042470; GO:0050790; GO:0051603	ssc:100037961;	Cathepsin B (EC 3.4.22.1) [Cleaved into: Cathepsin B light chain; Cathepsin B heavy chain]	GO:0006508; GO:0008234
BLFC01000201	800000	850001	northoffshore	adig_s0044.g45	0.275488	ihs	822711	4.24267	822860	4.11203	822983	3.8522	IN80E_RAT	GO:0005654; GO:0005730; GO:0006275; GO:0006281; GO:0006310; GO:0031011; GO:0033044; GO:0042766; GO:0045893; GO:0051726; GO:0060382	rno:293494;	INO80 complex subunit E (Coiled-coil domain-containing protein 95)	GO:0005634; GO:0006338; GO:0031011
BLFC01000201	800000	850001	northoffshore	adig_s0044.g46	0.275488	ihs	822711	4.24267	822860	4.11203	822983	3.8522	LAMA1_MOUSE	GO:0002011; GO:0005102; GO:0005201; GO:0005576; GO:0005604; GO:0005606; GO:0005608; GO:0005615; GO:0005911; GO:0006468; GO:0007155; GO:0007166; GO:0007411; GO:0008022; GO:0009887; GO:0009888; GO:0016020; GO:0030155; GO:0030334; GO:0031012; GO:0031175; GO:0043010; GO:0043208; GO:0043256; GO:0045198; GO:0045995; GO:0048514; GO:0060041; GO:0060441; GO:0060445; GO:0061304; GO:0062023	mmu:16772;	Laminin subunit alpha-1 (Laminin A chain) (Laminin-1 subunit alpha) (Laminin-3 subunit alpha) (S-laminin subunit alpha) (S-LAM alpha)	NA
BLFC01000201	800000	850001	northoffshore	adig_s0044.g47	0.275488	ihs	822711	4.24267	822860	4.11203	822983	3.8522	SPB1_PONAB	GO:0000453; GO:0001510; GO:0005654; GO:0005694; GO:0005730; GO:0008649; GO:0030688; GO:0062105	pon:100172587;	pre-rRNA 2'-O-ribose RNA methyltransferase FTSJ3 (EC 2.1.1.-) (Protein ftsJ homolog 3) (Putative rRNA methyltransferase 3)	GO:0005634; GO:0006364; GO:0008168; GO:0008649; GO:0031167; GO:0032259; GO:0001510
BLFC01000211	400000	450001	northoffshore	adig_s0090.g24	0.483516	ihs	440191	3.81843	437344	1.34023	437344	1.42985	ERLEC_MOUSE	GO:0005788; GO:0030433; GO:0030968; GO:0051082; GO:1904153	mmu:66753;	Endoplasmic reticulum lectin 1 (ER lectin) (Erlectin)	GO:0030433; GO:0030968
BLFC01000211	650000	700001	northoffshore	adig_s0090.g35	0.344086	xpehh	699906	1.81461	698751	3.75343	698762	2.77235	MSHA1_CATAD	GO:0000287; GO:0008375; GO:0010125; GO:0102710	cai:Caci_5074;	D-inositol 3-phosphate glycosyltransferase 1 (EC 2.4.1.250) (N-acetylglucosamine-inositol-phosphate N-acetylglucosaminyltransferase 1) (GlcNAc-Ins-P N-acetylglucosaminyltransferase 1)	GO:0016757
BLFC01000235	3050000	3100001	northoffshore	adig_s0007.g118	0.306173	ihs	3092512	4.43787	3092607	3.77124	3092607	4.05552	MGDG_SOYBN	GO:0009247; GO:0031969; GO:0046509	gmx:547469;	Probable monogalactosyldiacylglycerol synthase, chloroplastic (GmMGD1) (EC 2.4.1.46) (MGDG synthase type A)	NA
BLFC01000235	3050000	3100001	northoffshore	adig_s0007.g119	0.306173	ihs	3092512	4.43787	3092607	3.77124	3092607	4.05552	TESK2_HUMAN	GO:0004672; GO:0004674; GO:0004712; GO:0004713; GO:0005524; GO:0005634; GO:0005654; GO:0005737; GO:0006468; GO:0007283; GO:0016604; GO:0030036; GO:0046872; GO:0048041; GO:0106310	hsa:10420;	Dual specificity testis-specific protein kinase 2 (EC 2.7.12.1) (Testicular protein kinase 2)	GO:0004672; GO:0006468; GO:0005524; GO:0004672; GO:0006468; GO:0005524
BLFC01000235	3050000	3100001	northoffshore	adig_s0007.g120	0.306173	ihs	3092512	4.43787	3092607	3.77124	3092607	4.05552	PRDM6_MOUSE	GO:0000122; GO:0005634; GO:0006325; GO:0010468; GO:0022008; GO:0042054; GO:0042802; GO:0045892; GO:0046872; GO:0051151	mmu:225518;	Putative histone-lysine N-methyltransferase PRDM6 (EC 2.1.1.361) (PR domain zinc finger protein 6) (PR domain-containing protein 6) (PR domain-containing protein in smooth muscle)	GO:0005515; GO:0005515; GO:0005515
BLFC01000235	3050000	3100001	northoffshore	adig_s0007.g121	0.306173	ihs	3092512	4.43787	3092607	3.77124	3092607	4.05552	ASND1_BOVIN	GO:0004066; GO:0006529; GO:0006541	bta:539672;	Asparagine synthetase domain-containing protein 1	GO:0004066; GO:0006529
BLFC01000235	3050000	3100001	northoffshore	adig_s0007.g122	0.306173	ihs	3092512	4.43787	3092607	3.77124	3092607	4.05552	ASNA_NEMVE	GO:0005524; GO:0006620; GO:0016887; GO:0043529; GO:0045048; GO:0046872	NA	ATPase ASNA1 homolog (EC 3.6.-.-) (Arsenical pump-driving ATPase homolog) (Arsenite-stimulated ATPase)	GO:0005524; GO:0016887
BLFC01000255	50000	300001	northoffshore	adig_s0127.g3	0.294524	xpehh;xpnsl;ihs	290628	3.31835	50521	4.54118	126805	4.40546	PUR2_NOSS1	GO:0004637; GO:0005524; GO:0006189; GO:0009113; GO:0046872	ana:alr3510;	Phosphoribosylamine--glycine ligase (EC 6.3.4.13) (GARS) (Glycinamide ribonucleotide synthetase) (Phosphoribosylglycinamide synthetase)	NA
BLFC01000255	50000	300001	northoffshore	adig_s0127.g4	0.294524	xpehh;xpnsl;ihs	290628	3.31835	50521	4.54118	126805	4.40546	HARB1_MOUSE	GO:0004518; GO:0005634; GO:0005829; GO:0005886; GO:0034451; GO:0046872	mmu:241547;	Putative nuclease HARBI1 (EC 3.1.-.-) (Harbinger transposase-derived nuclease)	NA
BLFC01000255	50000	300001	northoffshore	adig_s0127.g5	0.294524	xpehh;xpnsl;ihs	290628	3.31835	50521	4.54118	126805	4.40546	DDL_HALOH	GO:0005524; GO:0005737; GO:0008360; GO:0008716; GO:0009252; GO:0046872; GO:0071555	hor:Hore_08980;	D-alanine--D-alanine ligase (EC 6.3.2.4) (D-Ala-D-Ala ligase) (D-alanylalanine synthetase)	NA
BLFC01000255	50000	300001	northoffshore	adig_s0127.g6	0.294524	xpehh;xpnsl;ihs	290628	3.31835	50521	4.54118	126805	4.40546	NARC_HALMT	GO:0005886; GO:0009055; GO:0016021; GO:0022904; GO:0042128; GO:0046872	hme:HFX_5106;	Probable respiratory nitrate reductase subunit cytochrome b-561	NA
BLFC01000255	50000	300001	northoffshore	adig_s0127.g7	0.294524	xpehh;xpnsl;ihs	290628	3.31835	50521	4.54118	126805	4.40546	XYLL3_ARATH	GO:0005355; GO:0009507; GO:0009536; GO:0009941; GO:0016021; GO:0031969; GO:1904659	ath:AT5G59250;	D-xylose-proton symporter-like 3, chloroplastic	NA
BLFC01000255	50000	300001	northoffshore	adig_s0127.g8	0.294524	xpehh;xpnsl;ihs	290628	3.31835	50521	4.54118	126805	4.40546	ACINU_MOUSE	GO:0003676; GO:0005634; GO:0005654; GO:0005730; GO:0005829; GO:0005886; GO:0006397; GO:0006915; GO:0008380; GO:0016607; GO:0030218; GO:0030263; GO:0043065; GO:0045657; GO:0048025; GO:0061574	mmu:56215;	Apoptotic chromatin condensation inducer in the nucleus (Acinus)	NA
BLFC01000255	50000	300001	northoffshore	adig_s0127.g9	0.294524	xpehh;xpnsl;ihs	290628	3.31835	50521	4.54118	126805	4.40546	Y581_AQUAE	NA	aae:aq_581;	Uncharacterized protein aq_581	NA
BLFC01000255	50000	300001	northoffshore	adig_s0127.g10	0.294524	xpehh;xpnsl;ihs	290628	3.31835	50521	4.54118	126805	4.40546	OPN4B_GADMO	GO:0004930; GO:0005886; GO:0007601; GO:0007602; GO:0009881; GO:0016021; GO:0018298	NA	Melanopsin-B (Opsin-4B)	GO:0016021; GO:0004930; GO:0007186
BLFC01000255	450000	600001	northoffshore	adig_s0127.g15	0.378086	xpehh;xpnsl	531479	2.60591	460165	4.94422	527783	4.47521	LACXP_LACLL	GO:0005975; GO:0016853; GO:0030246	NA	Protein LacX, plasmid	NA
BLFC01000255	450000	600001	northoffshore	adig_s0127.g16	0.378086	xpehh;xpnsl	531479	2.60591	460165	4.94422	527783	4.47521	RL36B_YEAST	GO:0002181; GO:0003723; GO:0003735; GO:0005829; GO:0022625	sce:YPL249C-A;	60S ribosomal protein L36-B (L39) (Large ribosomal subunit protein eL36-B) (YL39)	NA
BLFC01000255	450000	600001	northoffshore	adig_s0127.g17	0.378086	xpehh;xpnsl	531479	2.60591	460165	4.94422	527783	4.47521	AGALC_ASPTN	GO:0000272; GO:0005576; GO:0052692	NA	Probable alpha-galactosidase C (EC 3.2.1.22) (Melibiase C)	NA
BLFC01000255	450000	600001	northoffshore	adig_s0127.g18	0.378086	xpehh;xpnsl	531479	2.60591	460165	4.94422	527783	4.47521	ZN862_HUMAN	GO:0005634; GO:0006355; GO:0046872; GO:0046983	hsa:643641;	Zinc finger protein 862	NA
BLFC01000256	400000	450001	northoffshore	adig_s0174.g29	0.197839	xpehh;xpnsl	429849	3.7501	408496	4.48318	414789	4.43736	DMRT3_HUMAN	GO:0000785; GO:0000978; GO:0000981; GO:0005634; GO:0006357; GO:0007548; GO:0007628; GO:0019226; GO:0021521; GO:0042487; GO:0046661; GO:0046872; GO:1990837	hsa:58524;	Doublesex- and mab-3-related transcription factor 3	GO:0006355; GO:0043565; GO:0005634
BLFC01000256	400000	450001	northoffshore	adig_s0174.g30	0.197839	xpehh;xpnsl	429849	3.7501	408496	4.48318	414789	4.43736	DMTA2_ORYLA	GO:0000978; GO:0000981; GO:0005634; GO:0006357; GO:0007548; GO:0046872	NA	Doublesex- and mab-3-related transcription factor A2 (Doublesex- and mab-3-related transcription factor 5) (Ola-DMRT5)	GO:0006355; GO:0043565; GO:0005515; GO:0005634; GO:0005515; GO:0005634; GO:0006355; GO:0006355; GO:0043565; GO:0005634; GO:0005515
BLFC01000298	550000	600001	northoffshore	adig_s0120.g46	0.269872	xpehh	563562	3.58033	583068	3.36411	579100	3.70553	FGF1_NOTVI	GO:0001525; GO:0005104; GO:0005178; GO:0005576; GO:0005615; GO:0005634; GO:0005829; GO:0005938; GO:0008083; GO:0008201; GO:0008284; GO:0008543; GO:0030154; GO:0030335; GO:0044548; GO:0045542; GO:0045766; GO:0045944; GO:0051781; GO:0060681; GO:0072163; GO:1902533	NA	Fibroblast growth factor 1 (FGF-1) (Acidic fibroblast growth factor) (aFGF) (Heparin-binding growth factor 1) (HBGF-1) (Fragment)	GO:0008083
BLFC01000298	550000	600001	northoffshore	adig_s0120.g48	0.269872	xpehh	563562	3.58033	583068	3.36411	579100	3.70553	ERH_AEDAE	GO:0007049	NA	Enhancer of rudimentary homolog	NA
BLFC01000298	550000	600001	northoffshore	adig_s0120.g49	0.269872	xpehh	563562	3.58033	583068	3.36411	579100	3.70553	CDKN3_HUMAN	GO:0000079; GO:0000082; GO:0004722; GO:0004725; GO:0005737; GO:0005829; GO:0008138; GO:0008285; GO:0048471; GO:0051726; GO:0106306; GO:0106307	hsa:1033;	Cyclin-dependent kinase inhibitor 3 (EC 3.1.3.16) (EC 3.1.3.48) (CDK2-associated dual-specificity phosphatase) (Cyclin-dependent kinase interactor 1) (Cyclin-dependent kinase-interacting protein 2) (Kinase-associated phosphatase)	GO:0016311; GO:0016791; GO:0004721; GO:0004725
BLFC01000298	550000	600001	northoffshore	adig_s0120.g50	0.269872	xpehh	563562	3.58033	583068	3.36411	579100	3.70553	HSP12_CAEEL	GO:0005737; GO:0009408; GO:0051082	cel:CELE_Y46H3A.3;	Heat shock protein hsp-16.2	NA
BLFC01000298	550000	600001	northoffshore	adig_s0120.g51	0.269872	xpehh	563562	3.58033	583068	3.36411	579100	3.70553	REBMT_LENAE	GO:0032259; GO:0102082	ag:BAC10678;	Demethylrebeccamycin-D-glucose O-methyltransferase (EC 2.1.1.164) (Rebeccamycin O-methyltransferase) (Rebeccamycin sugar 4'-O-methyltransferase RebM)	GO:0008168
BLFC01000298	550000	600001	northoffshore	adig_s0120.g52	0.269872	xpehh	563562	3.58033	583068	3.36411	579100	3.70553	CRG1_YEAST	GO:0003729; GO:0005737; GO:0008168; GO:0008757; GO:0032259; GO:0055088	sce:YHR209W;	Probable S-adenosylmethionine-dependent methyltransferase CRG1 (EC 2.1.1.-) (Cantharidin resistance protein 1)	GO:0008168
BLFC01000298	1250000	1300001	northoffshore	adig_s0120.g101	0.464689	ihs;xpehh	1259733	3.94498	1259813	4.32137	1259466	3.62625	4CL1_TOBAC	GO:0005524; GO:0009698; GO:0016207; GO:0016405	nta:107803673;	4-coumarate--CoA ligase 1 (4CL 1) (EC 6.2.1.12) (4-coumaroyl-CoA synthase 1)	NA
BLFC01000298	1250000	1300001	northoffshore	adig_s0120.g102	0.464689	ihs;xpehh	1259733	3.94498	1259813	4.32137	1259466	3.62625	TNFA_RAT	GO:0000122; GO:0000165; GO:0000976; GO:0001666; GO:0001774; GO:0001775; GO:0001819; GO:0001891; GO:0001932; GO:0001934; GO:0001937; GO:0002020; GO:0002037; GO:0002439; GO:0002523; GO:0002526; GO:0002637; GO:0002719; GO:0002876; GO:0002925; GO:0003009; GO:0003085; GO:0005125; GO:0005164; GO:0005615; GO:0005737; GO:0005886; GO:0005887; GO:0006006; GO:0006357; GO:0006915; GO:0006919; GO:0006952; GO:…	rno:24835;	Tumor necrosis factor (Cachectin) (TNF-alpha) (Tumor necrosis factor ligand superfamily member 2) (TNF-a) [Cleaved into: Tumor necrosis factor, membrane form (N-terminal fragment) (NTF); Intracellular domain 1 (ICD1); Intracellular domain 2 (ICD2); C-domain 1; C-domain 2; Tumor necrosis factor, soluble form]	GO:0005164; GO:0006955; GO:0016020; GO:0005515
BLFC01000299	1950000	2000001	northoffshore	adig_s0031.g136	0.177283	xpnsl	1984765	3.04118	1964277	4.41676	1964277	5.16142	GPR63_HUMAN	GO:0004930; GO:0005654; GO:0005829; GO:0005886; GO:0007186; GO:0016021; GO:0043235	hsa:81491;	Probable G-protein coupled receptor 63 (PSP24-2) (PSP24-beta)	GO:0016021; GO:0004930; GO:0007186
BLFC01000299	1950000	2000001	northoffshore	adig_s0031.g138	0.177283	xpnsl	1984765	3.04118	1964277	4.41676	1964277	5.16142	NPY1R_CANLF	GO:0001601; GO:0001602; GO:0003151; GO:0005886; GO:0006006; GO:0007626; GO:0007631; GO:0008217; GO:0016021; GO:0019233; GO:0040014	cfa:399518;	Neuropeptide Y receptor type 1 (NPY1-R)	GO:0016021; GO:0004930; GO:0007186
BLFC01000299	1950000	2000001	northoffshore	adig_s0031.g139	0.177283	xpnsl	1984765	3.04118	1964277	4.41676	1964277	5.16142	RH11_ARATH	GO:0003723; GO:0003724; GO:0003729; GO:0005524; GO:0005634; GO:0005730; GO:0005777; GO:0005829; GO:0016887	ath:AT3G58510;	DEAD-box ATP-dependent RNA helicase 11 (EC 3.6.4.13)	NA
BLFC01000299	1950000	2000001	northoffshore	adig_s0031.g140	0.177283	xpnsl	1984765	3.04118	1964277	4.41676	1964277	5.16142	AGRV1_DANRE	GO:0001917; GO:0001965; GO:0004930; GO:0007166; GO:0007194; GO:0010739; GO:0010855; GO:0016021; GO:0016787; GO:0031647; GO:0042462; GO:0060171; GO:0071277; GO:0090037; GO:0097264	NA	Adhesion G-protein coupled receptor V1 (EC 3.4.-.-) (G-protein coupled receptor 98) (Monogenic audiogenic seizure susceptibility protein 1 homolog) (Very large G-protein coupled receptor 1)	NA
BLFC01000299	1950000	2000001	northoffshore	adig_s0031.g141	0.177283	xpnsl	1984765	3.04118	1964277	4.41676	1964277	5.16142	HAVR2_RAT	GO:0001772; GO:0001819; GO:0002250; GO:0002281; GO:0002519; GO:0002652; GO:0002826; GO:0002838; GO:0002859; GO:0005769; GO:0006954; GO:0009986; GO:0010629; GO:0016021; GO:0030054; GO:0030886; GO:0032088; GO:0032480; GO:0032687; GO:0032689; GO:0032703; GO:0032712; GO:0032715; GO:0032720; GO:0032722; GO:0032729; GO:0032732; GO:0032753; GO:0032760; GO:0032815; GO:0034138; GO:0034154; GO:0034162; GO:…	rno:363578;	Hepatitis A virus cellular receptor 2 homolog (HAVcr-2) (T-cell immunoglobulin and mucin domain-containing protein 3) (TIMD-3) (T-cell immunoglobulin mucin receptor 3) (TIM-3) (T-cell membrane protein 3) (CD antigen CD366)	NA
BLFC01000309	400000	450001	northoffshore	adig_s0069.g22	0.581699	ihs	405596	1.90702	416660	3.20605	409195	3.15931	PLPL9_MOUSE	GO:0001934; GO:0003847; GO:0004622; GO:0005516; GO:0005615; GO:0005739; GO:0005829; GO:0005886; GO:0006935; GO:0007204; GO:0007613; GO:0014832; GO:0016021; GO:0016290; GO:0017171; GO:0019731; GO:0019901; GO:0031143; GO:0032049; GO:0034451; GO:0034638; GO:0034976; GO:0035774; GO:0035965; GO:0042311; GO:0042802; GO:0043008; GO:0045921; GO:0046338; GO:0046469; GO:0046473; GO:0047499; GO:0051967; GO:…	mmu:53357;	85/88 kDa calcium-independent phospholipase A2 (CaI-PLA2) (EC 3.1.1.4) (2-lysophosphatidylcholine acylhydrolase) (EC 3.1.1.5) (Group VI phospholipase A2) (GVI PLA2) (Intracellular membrane-associated calcium-independent phospholipase A2 beta) (iPLA2-beta) (Palmitoyl-CoA hydrolase) (EC 3.1.2.2) (Patatin-like phospholipase domain-containing protein 9) (PNPLA9)	GO:0005515; GO:0006629
BLFC01000309	400000	450001	northoffshore	adig_s0069.g23	0.581699	ihs	405596	1.90702	416660	3.20605	409195	3.15931	CSNC_ASPOZ	GO:0000272; GO:0005576; GO:0016977	NA	Endo-chitosanase C (EC 3.2.1.132)	NA
BLFC01000309	400000	450001	northoffshore	adig_s0069.g24	0.581699	ihs	405596	1.90702	416660	3.20605	409195	3.15931	TENR_HUMAN	GO:0005102; GO:0005576; GO:0005615; GO:0007155; GO:0007158; GO:0007411; GO:0008306; GO:0009986; GO:0022029; GO:0022408; GO:0030198; GO:0030334; GO:0035641; GO:0045121; GO:0048692; GO:0050805; GO:0050808; GO:0050885; GO:0051968; GO:0051971; GO:0060291; GO:0062023; GO:0072534; GO:0090733; GO:0098685; GO:0098978	hsa:7143;	Tenascin-R (TN-R) (Janusin) (Restrictin)	NA
BLFC01000309	400000	450001	northoffshore	adig_s0069.g25	0.581699	ihs	405596	1.90702	416660	3.20605	409195	3.15931	TENX_HUMAN	GO:0005178; GO:0005201; GO:0005518; GO:0005576; GO:0005615; GO:0006631; GO:0006641; GO:0007155; GO:0007160; GO:0008201; GO:0030036; GO:0030199; GO:0031012; GO:0032963; GO:0043506; GO:0048251; GO:0062023; GO:0070062; GO:0098609; GO:0098633; GO:1904028	hsa:7148;	Tenascin-X (TN-X) (Hexabrachion-like protein)	NA
BLFC01000309	400000	450001	northoffshore	adig_s0069.g26	0.581699	ihs	405596	1.90702	416660	3.20605	409195	3.15931	CSNC_ASPOZ	GO:0000272; GO:0005576; GO:0016977	NA	Endo-chitosanase C (EC 3.2.1.132)	NA
BLFC01000310	200000	250001	northoffshore	adig_s0027.g7	0.692308	ihs	249797	0.379109	217391	1.6042	217391	1.80807	TENA_HUMAN	GO:0001558; GO:0001649; GO:0005201; GO:0005576; GO:0005604; GO:0005614; GO:0005615; GO:0005788; GO:0005925; GO:0007155; GO:0007528; GO:0008284; GO:0009611; GO:0010628; GO:0014012; GO:0016020; GO:0030155; GO:0045545; GO:0050727; GO:0060739; GO:0060740; GO:0062023; GO:0090733; GO:0098966	hsa:3371;	Tenascin (TN) (Cytotactin) (GMEM) (GP 150-225) (Glioma-associated-extracellular matrix antigen) (Hexabrachion) (JI) (Myotendinous antigen) (Neuronectin) (Tenascin-C) (TN-C)	NA
BLFC01000310	2100000	2150001	northoffshore	adig_s0027.g89	0.610577	ihs	2108853	2.14722	2116656	1.10515	2111612	1.44163	PGBD4_HUMAN	NA	hsa:161779;	PiggyBac transposable element-derived protein 4	NA
BLFC01000310	2100000	2150001	northoffshore	adig_s0027.g90	0.610577	ihs	2108853	2.14722	2116656	1.10515	2111612	1.44163	G2E3_CHICK	GO:0004842; GO:0005634; GO:0005730; GO:0005737; GO:0006915; GO:0046872	gga:423305;	G2/M phase-specific E3 ubiquitin-protein ligase (EC 2.3.2.26) (G2/M phase-specific HECT-type E3 ubiquitin transferase)	GO:0004842; GO:0004842
BLFC01000310	2100000	2150001	northoffshore	adig_s0027.g91	0.610577	ihs	2108853	2.14722	2116656	1.10515	2111612	1.44163	POK19_HUMAN	GO:0003677; GO:0003964; GO:0004523; GO:0006310; GO:0008270; GO:0015074; GO:0035613	NA	Endogenous retrovirus group K member 19 Pol protein (HERV-K(C19) Pol protein) (HERV-K_19q11 provirus ancestral Pol protein) [Includes: Reverse transcriptase (RT) (EC 2.7.7.49); Ribonuclease H (RNase H) (EC 3.1.26.4); Integrase (IN)]	GO:0003676; GO:0015074
BLFC01000310	2100000	2150001	northoffshore	adig_s0027.g92	0.610577	ihs	2108853	2.14722	2116656	1.10515	2111612	1.44163	URM1_MOUSE	GO:0002098; GO:0005634; GO:0005829; GO:0031386; GO:0032447; GO:0034227; GO:0097163	mmu:68205;	Ubiquitin-related modifier 1	NA
BLFC01000310	2100000	2150001	northoffshore	adig_s0027.g93	0.610577	ihs	2108853	2.14722	2116656	1.10515	2111612	1.44163	YG31B_YEAST	GO:0000943; GO:0003677; GO:0003723; GO:0003887; GO:0003964; GO:0004190; GO:0004523; GO:0004540; GO:0005524; GO:0005634; GO:0005737; GO:0006310; GO:0008233; GO:0008270; GO:0015074; GO:0032197	sce:YGR109W-B;	Transposon Ty3-G Gag-Pol polyprotein (Gag3-Pol3) (Transposon Ty3-1 TYA-TYB polyprotein) [Cleaved into: Capsid protein (CA) (p24); Spacer peptide p3; Nucleocapsid protein p11 (NC); Ty3 protease (PR) (EC 3.4.23.-) (p16); Spacer peptide J; Reverse transcriptase/ribonuclease H (RT) (RT-RH) (EC 2.7.7.49) (EC 2.7.7.7) (EC 3.1.26.4) (p55); Integrase p61 (IN); Integrase p58 (IN)]	NA
BLFC01000324	350000	400001	northoffshore	adig_s0041.g24	0.360305	ihs	365621	3.51909	385187	3.77968	361654	3.48772	PRDM6_BOVIN	GO:0005634; GO:0006325; GO:0010468; GO:0042054; GO:0046872	bta:519857;	Putative histone-lysine N-methyltransferase PRDM6 (EC 2.1.1.361) (PR domain zinc finger protein 6) (PR domain-containing protein 6)	GO:0005515
BLFC01000324	350000	400001	northoffshore	adig_s0041.g25	0.360305	ihs	365621	3.51909	385187	3.77968	361654	3.48772	PRDM9_RAT	GO:0000785; GO:0000976; GO:0005634; GO:0006311; GO:0007129; GO:0007283; GO:0007292; GO:0010468; GO:0010844; GO:0010845; GO:0016571; GO:0016584; GO:0018024; GO:0034968; GO:0042800; GO:0042803; GO:0043066; GO:0043565; GO:0044648; GO:0045944; GO:0046872; GO:0046975; GO:0048232; GO:0051567; GO:0051568; GO:0060903; GO:0080182; GO:0097198; GO:0097676; GO:0097692; GO:1905437; GO:1905516; GO:1990918; GO:…	rno:365155;	Histone-lysine N-methyltransferase PRDM9 (PR domain zinc finger protein 9) (PR domain-containing protein 9) (Protein-lysine N-methyltransferase PRDM9) (EC 2.1.1.-) ([histone H3]-lysine36 N-trimethyltransferase PRDM9) (EC 2.1.1.359) ([histone H3]-lysine4 N-trimethyltransferase PRDM9) (EC 2.1.1.354) ([histone H3]-lysine9 N-trimethyltransferase PRDM9) (EC 2.1.1.355) ([histone H4]-N-methyl-L-lysine20…	NA
BLFC01000324	350000	400001	northoffshore	adig_s0041.g26	0.360305	ihs	365621	3.51909	385187	3.77968	361654	3.48772	PRDM6_HUMAN	GO:0000122; GO:0005634; GO:0006325; GO:0010468; GO:0022008; GO:0042054; GO:0042802; GO:0046872; GO:0051151	hsa:93166;	Putative histone-lysine N-methyltransferase PRDM6 (EC 2.1.1.361) (PR domain zinc finger protein 6) (PR domain-containing protein 6)	GO:0005515
BLFC01000324	350000	400001	northoffshore	adig_s0041.g27	0.360305	ihs	365621	3.51909	385187	3.77968	361654	3.48772	PRDM6_HUMAN	GO:0000122; GO:0005634; GO:0006325; GO:0010468; GO:0022008; GO:0042054; GO:0042802; GO:0046872; GO:0051151	hsa:93166;	Putative histone-lysine N-methyltransferase PRDM6 (EC 2.1.1.361) (PR domain zinc finger protein 6) (PR domain-containing protein 6)	GO:0005515
BLFC01000324	350000	400001	northoffshore	adig_s0041.g28	0.360305	ihs	365621	3.51909	385187	3.77968	361654	3.48772	CE120_HUMAN	GO:0005737; GO:0005813; GO:0005814; GO:0007098; GO:0008022; GO:0010825; GO:0021987; GO:0022008; GO:0022027; GO:0030953; GO:0045724; GO:1903724; GO:1904951	hsa:153241;	Centrosomal protein of 120 kDa (Cep120) (Coiled-coil domain-containing protein 100)	NA
BLFC01000324	350000	400001	northoffshore	adig_s0041.g29	0.360305	ihs	365621	3.51909	385187	3.77968	361654	3.48772	LAMA2_HUMAN	GO:0005102; GO:0005198; GO:0005201; GO:0005576; GO:0005604; GO:0007155; GO:0007411; GO:0007517; GO:0009887; GO:0009888; GO:0030155; GO:0030334; GO:0031594; GO:0032224; GO:0035633; GO:0042383; GO:0043083; GO:0045995; GO:0062023	hsa:3908;	Laminin subunit alpha-2 (Laminin M chain) (Laminin-12 subunit alpha) (Laminin-2 subunit alpha) (Laminin-4 subunit alpha) (Merosin heavy chain)	NA
BLFC01000324	350000	400001	northoffshore	adig_s0041.g30	0.360305	ihs	365621	3.51909	385187	3.77968	361654	3.48772	DRC8_MOUSE	GO:0005509; GO:0005737; GO:0005856; GO:0097228	mmu:68226;	Dynein regulatory complex protein 8 (EF-hand calcium-binding domain-containing protein 2)	GO:0005509
BLFC01000324	1200000	1400001	northoffshore	adig_s0041.g75	0.348308	xpehh;xpnsl	1286918	2.93002	1288100	5.8801	1286780	5.26683	FCER2_MOUSE	GO:0002925; GO:0009897; GO:0016021; GO:0019863; GO:0030246; GO:0046872; GO:0051000; GO:0051712; GO:0051770	mmu:14128;	Low affinity immunoglobulin epsilon Fc receptor (Fc-epsilon-RII) (Lymphocyte IgE receptor) (CD antigen CD23)	NA
BLFC01000324	1200000	1400001	northoffshore	adig_s0041.g76	0.348308	xpehh;xpnsl	1286918	2.93002	1288100	5.8801	1286780	5.26683	NA	NA	NA	NA	NA
BLFC01000324	1200000	1400001	northoffshore	adig_s0041.g79	0.348308	xpehh;xpnsl	1286918	2.93002	1288100	5.8801	1286780	5.26683	COQ4_BOTFB	GO:0006744; GO:0031314	bfu:BCIN_01g01870;	Ubiquinone biosynthesis protein coq4, mitochondrial (Coenzyme Q biosynthesis protein 4)	NA
BLFC01000324	1200000	1400001	northoffshore	adig_s0041.g81	0.348308	xpehh;xpnsl	1286918	2.93002	1288100	5.8801	1286780	5.26683	PPIB_CHICK	GO:0000413; GO:0003755; GO:0005737; GO:0005788; GO:0006457; GO:0016018; GO:0032991; GO:0042470; GO:0043231; GO:0061077; GO:1904027	gga:396447;	Peptidyl-prolyl cis-trans isomerase B (PPIase B) (EC 5.2.1.8) (Cyclophilin B) (Rotamase B) (S-cyclophilin) (SCYLP)	GO:0003755; GO:0006457; GO:0000413
BLFC01000341	950000	1000001	northoffshore	adig_s0053.g57	0.616188	xpehh;xpnsl	994021	4.18992	993849	5.82197	996061	4.62675	NLRC3_HUMAN	GO:0005524; GO:0005737; GO:0005829; GO:0007249; GO:0014067; GO:0032088; GO:0032687; GO:0032688; GO:0032715; GO:0032720; GO:0034451; GO:0035556; GO:0036312; GO:0042110; GO:0043124; GO:0043231; GO:0045824; GO:0048147; GO:0048471; GO:0050680; GO:0050728; GO:1900016; GO:1900226; GO:1901223	hsa:197358;	NLR family CARD domain-containing protein 3 (CARD15-like protein) (Caterpiller protein 16.2) (CLR16.2) (NACHT, LRR and CARD domains-containing protein 3) (Nucleotide-binding oligomerization domain protein 3)	GO:0005515; GO:0016757
BLFC01000341	950000	1000001	northoffshore	adig_s0053.g58	0.616188	xpehh;xpnsl	994021	4.18992	993849	5.82197	996061	4.62675	RAE1_MOUSE	GO:0001568; GO:0005092; GO:0005096; GO:0005634; GO:0005737; GO:0005829; GO:0005968; GO:0006612; GO:0007264; GO:0016192; GO:0018344; GO:0031267; GO:0044877	NA	Rab proteins geranylgeranyltransferase component A 1 (Choroideremia protein homolog) (Rab escort protein 1) (REP-1)	GO:0005092; GO:0007264; GO:0005968; GO:0006886; GO:0018344
BLFC01000341	950000	1000001	northoffshore	adig_s0053.g59	0.616188	xpehh;xpnsl	994021	4.18992	993849	5.82197	996061	4.62675	S2536_HUMAN	GO:0000002; GO:0005739; GO:0005743; GO:0006864; GO:0007005; GO:0015218; GO:0016021; GO:0051881; GO:1990519	hsa:55186;	Solute carrier family 25 member 36	NA
BLFC01000341	1500000	1550001	northoffshore	adig_s0053.g81	0.689874	xpehh;xpnsl	1527448	4.20109	1530904	5.67713	1530907	5.47135	CPP1_ACRMI	GO:0004252; GO:0005576	NA	CUB and peptidase domain-containing protein 1 (Fragment)	GO:0005515; GO:0004252; GO:0006508
BLFC01000341	1500000	1550001	northoffshore	adig_s0053.g83	0.689874	xpehh;xpnsl	1527448	4.20109	1530904	5.67713	1530907	5.47135	UVRC_TRIEI	GO:0003677; GO:0005737; GO:0006289; GO:0009380; GO:0009381; GO:0009432	ter:Tery_3342;	UvrABC system protein C (Protein UvrC) (Excinuclease ABC subunit C)	NA
BLFC01000341	1750000	1800001	northoffshore	adig_s0053.g96	0.4	ihs	1778378	3.19529	1774559	2.62968	1774559	2.79603	GBPH_PLAFB	NA	NA	Glycophorin-binding protein-related antigen	NA
BLFC01000341	1750000	1800001	northoffshore	adig_s0053.g98	0.4	ihs	1778378	3.19529	1774559	2.62968	1774559	2.79603	COT2_MOUSE	GO:0000122; GO:0000978; GO:0001701; GO:0001764; GO:0001893; GO:0001937; GO:0001945; GO:0001972; GO:0003084; GO:0003677; GO:0003700; GO:0004879; GO:0005634; GO:0005654; GO:0005829; GO:0006355; GO:0006357; GO:0007519; GO:0008270; GO:0008585; GO:0009566; GO:0009952; GO:0009956; GO:0010596; GO:0030154; GO:0030900; GO:0032355; GO:0042803; GO:0043565; GO:0045736; GO:0045892; GO:0045893; GO:0045944; GO:…	mmu:11819;	COUP transcription factor 2 (COUP-TF2) (Apolipoprotein AI regulatory protein 1) (ARP-1) (COUP transcription factor II) (COUP-TF II) (Nuclear receptor subfamily 2 group F member 2)	GO:0003700; GO:0006355; GO:0008270; GO:0043565
BLFC01000348	1350000	1400001	northoffshore	adig_s0001.g61	0.23435	xpehh	1366037	3.4491	1353915	3.76859	1354246	4.13578	MFRN2_DANRE	GO:0005381; GO:0005743; GO:0016021; GO:0048250; GO:0055072	NA	Mitoferrin-2 (Mitochondrial iron transporter 2) (Solute carrier family 25 member 28)	NA
BLFC01000348	1350000	1400001	northoffshore	adig_s0001.g62	0.23435	xpehh	1366037	3.4491	1353915	3.76859	1354246	4.13578	SUFU_MOUSE	GO:0000122; GO:0001843; GO:0001947; GO:0003281; GO:0005634; GO:0005654; GO:0005737; GO:0005829; GO:0005929; GO:0007224; GO:0007368; GO:0008013; GO:0019901; GO:0021513; GO:0021775; GO:0021776; GO:0035904; GO:0042994; GO:0043588; GO:0045879; GO:0060976; GO:1901621; GO:1990787; GO:1990788; GO:2000059	mmu:24069;	Suppressor of fused homolog	GO:0008134; GO:0005515
BLFC01000348	1350000	1400001	northoffshore	adig_s0001.g63	0.23435	xpehh	1366037	3.4491	1353915	3.76859	1354246	4.13578	BOD1_RAT	GO:0000922; GO:0000940; GO:0004864; GO:0005737; GO:0005813; GO:0005876; GO:0007080; GO:0032515; GO:0051301; GO:0051721; GO:0071459; GO:0071962; GO:1990758	rno:287173;	Biorientation of chromosomes in cell division protein 1 (Biorientation defective protein 1) (Protein FAM44B)	NA
BLFC01000348	1350000	1400001	northoffshore	adig_s0001.g64	0.23435	xpehh	1366037	3.4491	1353915	3.76859	1354246	4.13578	TMM53_DANRE	GO:0016021	dre:436910;	Transmembrane protein 53	NA
BLFC01000393	1650000	1700001	northoffshore	adig_s0102.g118	0.344008	xpehh;xpnsl	1669514	2.45685	1661048	5.11696	1656339	4.10532	EFG1_BORBP	GO:0003746; GO:0003924; GO:0005525; GO:0005737	bga:BG0550;	Elongation factor G 1 (EF-G 1)	NA
BLFC01000410	1050000	1100001	northoffshore	adig_s0163.g77	0.370062	ihs	1074411	4.02913	1088656	4.21978	1088657	4.73257	ARI3A_MOUSE	GO:0003677; GO:0003682; GO:0003712; GO:0005634; GO:0005654; GO:0005829; GO:0006355; GO:0006357; GO:0042802; GO:0045121; GO:0045944	mmu:13496;	AT-rich interactive domain-containing protein 3A (ARID domain-containing protein 3A) (B-cell regulator of IgH transcription) (Bright) (Dead ringer-like protein 1)	GO:0003677; GO:0006357
BLFC01000410	1050000	1100001	northoffshore	adig_s0163.g78	0.370062	ihs	1074411	4.02913	1088656	4.21978	1088657	4.73257	ARI1B_MOUSE	GO:0003677; GO:0005634; GO:0005654; GO:0005829; GO:0005886; GO:0006338; GO:0006357; GO:0007270; GO:0016514; GO:0035060; GO:0045202; GO:0045893; GO:0060996; GO:0071565; GO:0097026	mmu:239985;	AT-rich interactive domain-containing protein 1B (ARID domain-containing protein 1B) (BRG1-associated factor 250b) (BAF250B)	NA
BLFC01000410	1050000	1100001	northoffshore	adig_s0163.g79	0.370062	ihs	1074411	4.02913	1088656	4.21978	1088657	4.73257	PKHD1_HUMAN	GO:0000132; GO:0000775; GO:0001822; GO:0001952; GO:0003382; GO:0005634; GO:0005737; GO:0005783; GO:0005794; GO:0005813; GO:0005929; GO:0006874; GO:0008284; GO:0010824; GO:0016021; GO:0016324; GO:0022407; GO:0030155; GO:0031362; GO:0032006; GO:0032088; GO:0036064; GO:0038023; GO:0042592; GO:0043066; GO:0045216; GO:0048471; GO:0048754; GO:0050679; GO:0051271; GO:0051660; GO:0051898; GO:0060271; GO:…	hsa:5314;	Fibrocystin (Polycystic kidney and hepatic disease 1 protein) (Polyductin) (Tigmin)	NA
BLFC01000410	1050000	1100001	northoffshore	adig_s0163.g80	0.370062	ihs	1074411	4.02913	1088656	4.21978	1088657	4.73257	FGF1_MESAU	GO:0001525; GO:0001759; GO:0005104; GO:0005178; GO:0005576; GO:0005615; GO:0005654; GO:0005829; GO:0005938; GO:0008083; GO:0008201; GO:0008284; GO:0008543; GO:0010595; GO:0030154; GO:0030324; GO:0030335; GO:0031012; GO:0032148; GO:0034605; GO:0042060; GO:0043406; GO:0044548; GO:0045542; GO:0045766; GO:0045944; GO:0050679; GO:0051781; GO:0060681; GO:0070374; GO:0072163; GO:1901509; GO:1902533; GO:…	NA	Fibroblast growth factor 1 (FGF-1) (Acidic fibroblast growth factor) (aFGF) (Heparin-binding growth factor 1) (HBGF-1)	GO:0008083
BLFC01000410	1050000	1100001	northoffshore	adig_s0163.g81	0.370062	ihs	1074411	4.02913	1088656	4.21978	1088657	4.73257	FGF1_NOTVI	GO:0001525; GO:0005104; GO:0005178; GO:0005576; GO:0005615; GO:0005634; GO:0005829; GO:0005938; GO:0008083; GO:0008201; GO:0008284; GO:0008543; GO:0030154; GO:0030335; GO:0044548; GO:0045542; GO:0045766; GO:0045944; GO:0051781; GO:0060681; GO:0072163; GO:1902533	NA	Fibroblast growth factor 1 (FGF-1) (Acidic fibroblast growth factor) (aFGF) (Heparin-binding growth factor 1) (HBGF-1) (Fragment)	GO:0008083; GO:0008083
BLFC01000410	1050000	1100001	northoffshore	adig_s0163.g82	0.370062	ihs	1074411	4.02913	1088656	4.21978	1088657	4.73257	FGF1_PIG	GO:0001525; GO:0001934; GO:0005104; GO:0005178; GO:0005576; GO:0005615; GO:0005634; GO:0005737; GO:0005829; GO:0005938; GO:0008083; GO:0008201; GO:0008284; GO:0008543; GO:0009887; GO:0010595; GO:0010628; GO:0030154; GO:0030324; GO:0030334; GO:0030335; GO:0032148; GO:0034605; GO:0042060; GO:0043406; GO:0044548; GO:0045542; GO:0045766; GO:0045944; GO:0050679; GO:0051781; GO:0060681; GO:0070374; GO:…	NA	Fibroblast growth factor 1 (FGF-1) (Acidic fibroblast growth factor) (aFGF) (Endothelial cell growth factor) (ECGF) (Heparin-binding growth factor 1) (HBGF-1) (Fragment)	GO:0008083; GO:0008083; GO:0008083; GO:0008083
BLFC01000410	1050000	1100001	northoffshore	adig_s0163.g83	0.370062	ihs	1074411	4.02913	1088656	4.21978	1088657	4.73257	DCMC_HUMAN	GO:0002931; GO:0005737; GO:0005739; GO:0005759; GO:0005777; GO:0005782; GO:0005829; GO:0006085; GO:0006633; GO:0006637; GO:0010906; GO:0019395; GO:0031998; GO:0042802; GO:0046321; GO:0050080; GO:2001294	hsa:23417;	Malonyl-CoA decarboxylase, mitochondrial (MCD) (EC 4.1.1.9)	GO:0006633; GO:0050080
BLFC01000427	850000	900001	northoffshore	adig_s0092.g60	0.341615	ihs	871309	4.88865	890623	1.64889	885083	1.88585	MTR1A_SHEEP	GO:0005886; GO:0008502; GO:0016021	oas:443022;	Melatonin receptor type 1A (Mel-1A-R) (Mel1a receptor)	GO:0004930; GO:0007186; GO:0016021
BLFC01000427	850000	900001	northoffshore	adig_s0092.g61	0.341615	ihs	871309	4.88865	890623	1.64889	885083	1.88585	MFAP1_BOVIN	GO:0000398; GO:0001527; GO:0005634; GO:0005654; GO:0005684; GO:0005813; GO:0071005	bta:510905;	Microfibrillar-associated protein 1 (Spliceosome B complex protein MFAP1)	NA
BLFC01000427	850000	900001	northoffshore	adig_s0092.g62	0.341615	ihs	871309	4.88865	890623	1.64889	885083	1.88585	GABR2_RAT	GO:0004888; GO:0004965; GO:0005737; GO:0005887; GO:0007193; GO:0007214; GO:0016021; GO:0030425; GO:0038039; GO:0043005; GO:0043204; GO:0046982; GO:0098978; GO:0098982; GO:0099055; GO:0099056; GO:0150099; GO:1902710; GO:1902712	rno:83633;	Gamma-aminobutyric acid type B receptor subunit 2 (GABA-B receptor 2) (GABA-B-R2) (GABA-BR2) (GABABR2) (Gb2) (G-protein coupled receptor 51)	GO:0004965; GO:0007186; GO:0016021; GO:0004965; GO:0007186; GO:0016021
BLFC01000439	2650000	2700001	northoffshore	adig_s0042.g161	0.384219	ihs	2651208	3.82403	2681484	3.03687	2683656	3.06446	VPS10_PYRTT	GO:0005794; GO:0015031; GO:0016021	pte:PTT_03507;	Vacuolar protein sorting/targeting protein 10 (Carboxypeptidase Y receptor) (CPY receptor) (Sortilin vps10) (Vacuolar carboxypeptidase sorting receptor vps10)	NA
BLFC01000439	2650000	2700001	northoffshore	adig_s0042.g162	0.384219	ihs	2651208	3.82403	2681484	3.03687	2683656	3.06446	KAD3_BOVIN	GO:0004017; GO:0005524; GO:0005525; GO:0005737; GO:0005739; GO:0005759; GO:0006172; GO:0009142; GO:0046033; GO:0046039; GO:0046041; GO:0046899	bta:281613;	GTP:AMP phosphotransferase AK3, mitochondrial (EC 2.7.4.10) (Adenylate kinase 3) (AK 3) (Adenylate kinase 3 alpha-like 1)	GO:0005524; GO:0006139; GO:0019205; GO:0004017
BLFC01000439	2650000	2700001	northoffshore	adig_s0042.g163	0.384219	ihs	2651208	3.82403	2681484	3.03687	2683656	3.06446	PUM3_RAT	GO:0003677; GO:0003729; GO:0005654; GO:0005694; GO:0005730; GO:0005783; GO:0006417; GO:0010835	rno:499339;	Pumilio homolog 3	GO:0003723; GO:0003723
BLFC01000439	2650000	2700001	northoffshore	adig_s0042.g164	0.384219	ihs	2651208	3.82403	2681484	3.03687	2683656	3.06446	ROG1_YEAST	GO:0005634; GO:0005737; GO:0016042; GO:0044255; GO:0047372	sce:YGL144C;	Putative lipase ROG1 (EC 3.1.-.-) (Revertant of glycogen synthase kinase mutation protein 1)	NA
BLFC01000440	0	50001	northoffshore	adig_s0256.g1	0.316109	xpnsl	48594	0.885972	12811	2.14292	12448	3.54545	MLP_ACRMI	GO:0005509; GO:0007160; GO:0016021	NA	Mucin-like protein (Fragment)	NA
BLFC01000440	0	50001	northoffshore	adig_s0256.g2	0.316109	xpnsl	48594	0.885972	12811	2.14292	12448	3.54545	MLP_ACRMI	GO:0005509; GO:0007160; GO:0016021	NA	Mucin-like protein (Fragment)	NA
BLFC01000440	0	50001	northoffshore	adig_s0256.g3	0.316109	xpnsl	48594	0.885972	12811	2.14292	12448	3.54545	MATN4_HUMAN	GO:0005509; GO:0005576; GO:0062023	hsa:8785;	Matrilin-4	NA
BLFC01000450	1550000	1600001	northoffshore	adig_s0015.g114	0.210708	xpehh	1555456	3.17822	1559262	3.83659	1559878	3.37236	SC5A6_MOUSE	GO:0005886; GO:0006814; GO:0008523; GO:0012506; GO:0015225; GO:0015233; GO:0015293; GO:0015878; GO:0015887; GO:0016021; GO:0031526; GO:0090482; GO:0150104; GO:1904200; GO:1905135	mmu:330064;	Sodium-dependent multivitamin transporter (Na(+)-dependent multivitamin transporter) (Solute carrier family 5 member 6)	GO:0016020; GO:0022857; GO:0055085
BLFC01000450	1550000	1600001	northoffshore	adig_s0015.g115	0.210708	xpehh	1555456	3.17822	1559262	3.83659	1559878	3.37236	SC5A8_DANRE	GO:0006814; GO:0015293; GO:0015355; GO:0016021	dre:556156;	Sodium-coupled monocarboxylate transporter 1 (Electrogenic sodium monocarboxylate cotransporter) (zSMCTe) (Sodium solute symporter family 5 member 8 protein) (Solute carrier family 5 member 8)	NA
BLFC01000450	1550000	1600001	northoffshore	adig_s0015.g116	0.210708	xpehh	1555456	3.17822	1559262	3.83659	1559878	3.37236	PEPT_CLONN	GO:0005737; GO:0008237; GO:0008270; GO:0043171; GO:0045148	cno:NT01CX_0717;	Peptidase T (EC 3.4.11.4) (Aminotripeptidase) (Tripeptidase) (Tripeptide aminopeptidase)	NA
BLFC01000450	1550000	1600001	northoffshore	adig_s0015.g117	0.210708	xpehh	1555456	3.17822	1559262	3.83659	1559878	3.37236	GCST_CORJK	GO:0004047; GO:0008483; GO:0019464	cjk:jk0210;	Aminomethyltransferase (EC 2.1.2.10) (Glycine cleavage system T protein)	NA
BLFC01000450	1550000	1600001	northoffshore	adig_s0015.g118	0.210708	xpehh	1555456	3.17822	1559262	3.83659	1559878	3.37236	SYV_CORGL	GO:0002161; GO:0004832; GO:0005524; GO:0005737; GO:0006438	cgb:cg2609;cgl:NCgl2293;	Valine--tRNA ligase (EC 6.1.1.9) (Valyl-tRNA synthetase) (ValRS)	NA
BLFC01000451	750000	800001	northoffshore	adig_s0054.g57	0.384762	ihs	799728	3.65083	799763	4.32125	783028	3.61419	FLGI_PSESM	GO:0005198; GO:0009428; GO:0030288; GO:0071973	pst:PSPTO_1942;	Flagellar P-ring protein (Basal body P-ring protein)	NA
BLFC01000451	750000	800001	northoffshore	adig_s0054.g59	0.384762	ihs	799728	3.65083	799763	4.32125	783028	3.61419	UVRB_CHLPD	GO:0003677; GO:0004386; GO:0005524; GO:0005737; GO:0006289; GO:0009380; GO:0009381; GO:0009432; GO:0016887	cph:Cpha266_2024;	UvrABC system protein B (Protein UvrB) (Excinuclease ABC subunit B)	NA
BLFC01000451	750000	800001	northoffshore	adig_s0054.g60	0.384762	ihs	799728	3.65083	799763	4.32125	783028	3.61419	GR101_LYMST	GO:0004930; GO:0005886; GO:0016021	NA	G-protein coupled receptor GRL101	GO:0005515; GO:0004930; GO:0007186; GO:0016021
BLFC01000451	750000	800001	northoffshore	adig_s0054.g61	0.384762	ihs	799728	3.65083	799763	4.32125	783028	3.61419	PROM1_MOUSE	GO:0001750; GO:0005615; GO:0005783; GO:0005793; GO:0005886; GO:0005887; GO:0005902; GO:0005903; GO:0005929; GO:0009986; GO:0010842; GO:0015485; GO:0016324; GO:0031528; GO:0032420; GO:0042622; GO:0042805; GO:0042995; GO:0045296; GO:0045494; GO:0060042; GO:0060219; GO:0070062; GO:0071914; GO:0072112; GO:0072139; GO:2000768	mmu:19126;	Prominin-1 (Antigen AC133 homolog) (Prominin-like protein 1) (CD antigen CD133)	GO:0016021
BLFC01000454	400000	450001	northoffshore	adig_s0096.g10	0.258427	xpehh;xpnsl	447741	3.80033	448423	5.45898	447493	4.25351	PGCB_MOUSE	GO:0001501; GO:0005509; GO:0005540; GO:0005615; GO:0007160; GO:0007417; GO:0009986; GO:0021766; GO:0030246; GO:0030424; GO:0030425; GO:0031012; GO:0031225; GO:0033268; GO:0043194; GO:0045202; GO:0060074; GO:0072534; GO:0098966; GO:0098978; GO:0098982; GO:1990138	mmu:12032;	Brevican core protein	NA
BLFC01000454	400000	450001	northoffshore	adig_s0096.g11	0.258427	xpehh;xpnsl	447741	3.80033	448423	5.45898	447493	4.25351	EYS_MACFA	GO:0001750; GO:0005509; GO:0005576; GO:0005737; GO:0005815; GO:0007601; GO:0033165; GO:0050896	NA	Protein eyes shut homolog (Epidermal growth factor-like protein 10) (EGF-like protein 10) (Epidermal growth factor-like protein 11) (EGF-like protein 11) (Protein spacemaker homolog)	NA
BLFC01000511	800000	850001	northoffshore	adig_s0075.g73	0.40528	ihs	842704	4.02222	817531	3.4843	817531	3.62734	MRP4_HUMAN	GO:0001409; GO:0002576; GO:0005524; GO:0005886; GO:0008559; GO:0015132; GO:0015143; GO:0015216; GO:0015431; GO:0015432; GO:0015562; GO:0015721; GO:0015732; GO:0015747; GO:0016020; GO:0016021; GO:0016323; GO:0016324; GO:0016404; GO:0031088; GO:0032310; GO:0034634; GO:0042626; GO:0042910; GO:0043225; GO:0055085; GO:0060271; GO:0070730; GO:0071716; GO:0098591; GO:0140115; GO:0140359; GO:0150104	hsa:10257;	ATP-binding cassette sub-family C member 4 (EC 7.6.2.-) (EC 7.6.2.2) (EC 7.6.2.3) (MRP/cMOAT-related ABC transporter) (Multi-specific organic anion transporter B) (MOAT-B) (Multidrug resistance-associated protein 4)	GO:0005524; GO:0016021; GO:0055085; GO:0140359; GO:0008559; GO:0042908
BLFC01000511	800000	850001	northoffshore	adig_s0075.g74	0.40528	ihs	842704	4.02222	817531	3.4843	817531	3.62734	GELA_DICDI	GO:0001891; GO:0005737; GO:0005886; GO:0005938; GO:0006909; GO:0006972; GO:0016477; GO:0030032; GO:0030036; GO:0030587; GO:0030864; GO:0031012; GO:0031143; GO:0031252; GO:0031269; GO:0031272; GO:0042331; GO:0043052; GO:0043327; GO:0048870; GO:0051015; GO:0051591; GO:0051764; GO:0061802; GO:0061803; GO:0070685; GO:0097575	ddi:DDB_G0269100;	Gelation factor (Actin-binding protein 120) (ABP-120)	NA
BLFC01000511	800000	850001	northoffshore	adig_s0075.g75	0.40528	ihs	842704	4.02222	817531	3.4843	817531	3.62734	DRD1L_OREMO	GO:0004930; GO:0005886; GO:0016021	NA	D(1)-like dopamine receptor	GO:0016021; GO:0004930; GO:0007186
BLFC01000511	800000	850001	northoffshore	adig_s0075.g76	0.40528	ihs	842704	4.02222	817531	3.4843	817531	3.62734	ADRB1_XENLA	GO:0004940; GO:0005085; GO:0005769; GO:0005886; GO:0016021; GO:0043547; GO:0045823; GO:0071880	NA	Beta-1 adrenergic receptor (Beta-1 adrenoreceptor) (Beta-1 adrenoceptor) (x-BETA1AR)	GO:0004930; GO:0007186; GO:0016021
BLFC01000511	800000	850001	northoffshore	adig_s0075.g77	0.40528	ihs	842704	4.02222	817531	3.4843	817531	3.62734	FIBP_MOUSE	GO:0005634; GO:0012505; GO:0016020; GO:0016607; GO:0017134	mmu:58249;	Acidic fibroblast growth factor intracellular-binding protein (aFGF intracellular-binding protein) (FGF-1 intracellular-binding protein)	NA
BLFC01000511	1750000	1800001	northoffshore	adig_s0075.g146	0.2661	xpnsl	1781400	2.55979	1792138	5.94308	1792264	5.70655	DMTA2_TAKRU	GO:0005634; GO:0006355; GO:0043565; GO:0046872	tru:654282;	Doublesex- and mab-3-related transcription factor A2 (Doublesex- and mab-3-related transcription factor 5)	GO:0006355; GO:0043565; GO:0005634; GO:0005515
BLFC01000522	1650000	1750001	northoffshore	adig_s0035.g117	0.343133	ihs;xpehh;xpnsl	1687504	4.89095	1706724	5.28105	1703531	4.83047	RYAR_TRICA	GO:0004983; GO:0005886; GO:0016021	tca:664001;	RYamide receptor	NA
BLFC01000522	1650000	1750001	northoffshore	adig_s0035.g118	0.343133	ihs;xpehh;xpnsl	1687504	4.89095	1706724	5.28105	1703531	4.83047	NLRC5_ICTPU	GO:0005524; GO:0005737; GO:0045087	ipu:100303710;	Protein NLRC5	GO:0005515
BLFC01000522	1650000	1750001	northoffshore	adig_s0035.g119	0.343133	ihs;xpehh;xpnsl	1687504	4.89095	1706724	5.28105	1703531	4.83047	Y1101_SYNY3	NA	syn:slr1101;	Universal stress protein Slr1101 (USP Slr1101)	NA
BLFC01000522	1650000	1750001	northoffshore	adig_s0035.g120	0.343133	ihs;xpehh;xpnsl	1687504	4.89095	1706724	5.28105	1703531	4.83047	YQA3_THEAQ	NA	NA	Universal stress protein in QAH/OAS sulfhydrylase 3'region (USP)	NA
BLFC01000522	1650000	1750001	northoffshore	adig_s0035.g121	0.343133	ihs;xpehh;xpnsl	1687504	4.89095	1706724	5.28105	1703531	4.83047	CATIP_DANRE	GO:0005634; GO:0005737; GO:0005886; GO:0015629; GO:0030041; GO:0044782; GO:0060271; GO:0061371	dre:767803;	Ciliogenesis-associated TTC17-interacting protein	NA
BLFC01000522	1650000	1750001	northoffshore	adig_s0035.g122	0.343133	ihs;xpehh;xpnsl	1687504	4.89095	1706724	5.28105	1703531	4.83047	DUS3L_XENLA	GO:0017150; GO:0046872; GO:0050660	xla:379349;	tRNA-dihydrouridine(47) synthase [NAD(P)(+)]-like (EC 1.3.1.-) (tRNA-dihydrouridine synthase 3-like)	GO:0046872; GO:0008033; GO:0017150; GO:0050660; GO:0003824
BLFC01000522	1650000	1750001	northoffshore	adig_s0035.g123	0.343133	ihs;xpehh;xpnsl	1687504	4.89095	1706724	5.28105	1703531	4.83047	Y4110_SALAI	GO:0005886; GO:0016021	saq:Sare_4110;	UPF0182 protein Sare_4110	NA
BLFC01000522	1650000	1750001	northoffshore	adig_s0035.g124	0.343133	ihs;xpehh;xpnsl	1687504	4.89095	1706724	5.28105	1703531	4.83047	BTBD6_XENTR	GO:0005829; GO:0022008	NA	BTB/POZ domain-containing protein 6	GO:0005515
BLFC01000522	1650000	1750001	northoffshore	adig_s0035.g125	0.343133	ihs;xpehh;xpnsl	1687504	4.89095	1706724	5.28105	1703531	4.83047	RITA1_AILME	GO:0005634; GO:0005654; GO:0005737; GO:0005813; GO:0007219; GO:0015631; GO:0022008; GO:0045746; GO:0051168	NA	RBPJ-interacting and tubulin-associated protein 1 (RBPJ-interacting and tubulin-associated protein)	NA
BLFC01000522	1650000	1750001	northoffshore	adig_s0035.g126	0.343133	ihs;xpehh;xpnsl	1687504	4.89095	1706724	5.28105	1703531	4.83047	M3K1_HUMAN	GO:0004672; GO:0004674; GO:0004709; GO:0004712; GO:0005524; GO:0005737; GO:0005829; GO:0006468; GO:0008270; GO:0019901; GO:0038095; GO:0071260; GO:0106310	hsa:4214;	Mitogen-activated protein kinase kinase kinase 1 (EC 2.7.11.25) (MAPK/ERK kinase kinase 1) (MEK kinase 1) (MEKK 1)	GO:0004672; GO:0006468; GO:0005524
BLFC01000536	200000	250001	northoffshore	adig_s0109.g13	0.207458	xpehh;xpnsl	208127	2.59076	247924	5.19173	237565	5.49663	COLA1_HUMAN	GO:0005576; GO:0005581; GO:0005615; GO:0005788; GO:0005829; GO:0062023	hsa:81578;	Collagen alpha-1(XXI) chain	NA
BLFC01000536	200000	250001	northoffshore	adig_s0109.g14	0.207458	xpehh;xpnsl	208127	2.59076	247924	5.19173	237565	5.49663	UROM_HUMAN	GO:0000922; GO:0005201; GO:0005509; GO:0005615; GO:0005796; GO:0005929; GO:0006968; GO:0007157; GO:0007159; GO:0008285; GO:0009986; GO:0016323; GO:0016324; GO:0019864; GO:0019898; GO:0031225; GO:0060170; GO:0070062; GO:1990266	hsa:7369;	Uromodulin (Tamm-Horsfall urinary glycoprotein) (THP) [Cleaved into: Uromodulin, secreted form]	GO:0005509
BLFC01000557	300000	350001	northoffshore	adig_s0152.g9	0.276119	ihs	331688	4.02651	348333	2.53673	324277	2.59004	DEOB_DEIRA	GO:0000287; GO:0005829; GO:0006015; GO:0008973; GO:0009264; GO:0030145; GO:0043094	dra:DR_2135;	Phosphopentomutase (EC 5.4.2.7) (Phosphodeoxyribomutase)	NA
BLFC01000557	300000	350001	northoffshore	adig_s0152.g10	0.276119	ihs	331688	4.02651	348333	2.53673	324277	2.59004	DDGS_TRIV2	GO:0000166; GO:0016829; GO:0017000; GO:0046872	ava:Ava_3858;	Demethyl-4-deoxygadusol synthase (DDGS) (EC 4.2.3.154)	GO:0008171; GO:0017000
BLFC01000557	300000	350001	northoffshore	adig_s0152.g11	0.276119	ihs	331688	4.02651	348333	2.53673	324277	2.59004	LIN41_RAT	GO:0000082; GO:0000209; GO:0000932; GO:0001843; GO:0004842; GO:0008270; GO:0008543; GO:0010586; GO:0010608; GO:0017148; GO:0021915; GO:0030371; GO:0035196; GO:0035198; GO:0035278; GO:0043161; GO:0051246; GO:0051865; GO:0060964; GO:0061158; GO:0061630; GO:0071310; GO:0072089; GO:2000177; GO:2000637	rno:301042;	E3 ubiquitin-protein ligase TRIM71 (EC 2.3.2.27) (Protein lin-41 homolog) (RING-type E3 ubiquitin transferase TRIM71) (Tripartite motif-containing protein 71)	GO:0005515
BLFC01000573	150000	200001	northoffshore	adig_s0248.g9	0.531469	ihs	191939	3.65615	174514	2.44623	174514	2.48401	FBX30_RAT	GO:0008270; GO:0061630	rno:308283;	F-box only protein 30	GO:0061630; GO:0008270
BLFC01000573	150000	200001	northoffshore	adig_s0248.g10	0.531469	ihs	191939	3.65615	174514	2.44623	174514	2.48401	APH1A_MOUSE	GO:0001656; GO:0005739; GO:0005769; GO:0005783; GO:0005789; GO:0005794; GO:0005886; GO:0005887; GO:0006509; GO:0007219; GO:0007220; GO:0008021; GO:0008233; GO:0010950; GO:0016021; GO:0016485; GO:0019899; GO:0030674; GO:0031293; GO:0032580; GO:0034205; GO:0042982; GO:0042987; GO:0043085; GO:0061133; GO:0070765; GO:0097060; GO:0099056	mmu:226548;	Gamma-secretase subunit APH-1A (APH-1a) (Aph-1alpha)	GO:0016021; GO:0016485; GO:0043085
BLFC01000573	150000	200001	northoffshore	adig_s0248.g11	0.531469	ihs	191939	3.65615	174514	2.44623	174514	2.48401	S39AE_DANRE	GO:0005381; GO:0005384; GO:0005385; GO:0005765; GO:0005886; GO:0005887; GO:0006829; GO:0006882; GO:0015086; GO:0015296; GO:0016323; GO:0016324; GO:0031901; GO:0031902; GO:0032869; GO:0033212; GO:0034755; GO:0045745; GO:0051344; GO:0055071; GO:0071333; GO:0071421; GO:0071577; GO:0071578; GO:0098662; GO:0098739	dre:799782;	Metal cation symporter ZIP14 (Solute carrier family 39 member 14) (Zrt- and Irt-like protein 14) (ZIP-14)	GO:0016020; GO:0030001; GO:0046873; GO:0055085
BLFC01000593	900000	950001	northoffshore	NA	0.230769	xpnsl	918032	2.28491	919671	3.89028	937186	4.00939	NA	NA	NA	NA	NA
BLFC01000600	3650000	3700001	northoffshore	adig_s0005.g338	0.398782	xpehh;xpnsl	3681477	3.82942	3689455	4.94101	3690450	5.49045	SHE2_ASHGO	GO:0005634; GO:0005789; GO:0005934; GO:0007533; GO:0008289; GO:0008298; GO:0051028; GO:1990825	ago:AGOS_AEL307C;	SWI5-dependent HO expression protein 2	NA
BLFC01000600	3650000	3700001	northoffshore	adig_s0005.g339	0.398782	xpehh;xpnsl	3681477	3.82942	3689455	4.94101	3690450	5.49045	RET_HUMAN	GO:0000165; GO:0001657; GO:0001755; GO:0001838; GO:0004712; GO:0004713; GO:0004714; GO:0005509; GO:0005524; GO:0005769; GO:0005886; GO:0005887; GO:0006468; GO:0006919; GO:0007156; GO:0007158; GO:0007165; GO:0007169; GO:0007411; GO:0007497; GO:0009410; GO:0010008; GO:0010628; GO:0010976; GO:0014042; GO:0030155; GO:0030335; GO:0030424; GO:0030425; GO:0033141; GO:0033619; GO:0033630; GO:0033674; GO:…	hsa:5979;	Proto-oncogene tyrosine-protein kinase receptor Ret (EC 2.7.10.1) (Cadherin family member 12) (Proto-oncogene c-Ret) [Cleaved into: Soluble RET kinase fragment; Extracellular cell-membrane anchored RET cadherin 120 kDa fragment]	GO:0005515; GO:0004713; GO:0006468; GO:0004672; GO:0005524
BLFC01000600	3650000	3700001	northoffshore	adig_s0005.g340	0.398782	xpehh;xpnsl	3681477	3.82942	3689455	4.94101	3690450	5.49045	ASPM_MACMU	GO:0005516; GO:0005634; GO:0005737; GO:0005819; GO:0007051; GO:0051301	mcc:711153;	Abnormal spindle-like microcephaly-associated protein homolog	GO:0005515
BLFC01000600	3650000	3700001	northoffshore	adig_s0005.g342	0.398782	xpehh;xpnsl	3681477	3.82942	3689455	4.94101	3690450	5.49045	FRIS_LYMST	GO:0004322; GO:0005737; GO:0006826; GO:0006879; GO:0008199	NA	Soma ferritin (EC 1.16.3.1)	GO:0008199; GO:0006826; GO:0006879
BLFC01000600	3650000	3700001	northoffshore	adig_s0005.g341	0.398782	xpehh;xpnsl	3681477	3.82942	3689455	4.94101	3690450	5.49045	FRIS_LYMST	GO:0004322; GO:0005737; GO:0006826; GO:0006879; GO:0008199	NA	Soma ferritin (EC 1.16.3.1)	GO:0006826; GO:0006879; GO:0008199
BLFC01000600	3650000	3700001	northoffshore	adig_s0005.g343	0.398782	xpehh;xpnsl	3681477	3.82942	3689455	4.94101	3690450	5.49045	FRIS_LYMST	GO:0004322; GO:0005737; GO:0006826; GO:0006879; GO:0008199	NA	Soma ferritin (EC 1.16.3.1)	GO:0008199; GO:0006826; GO:0006879
BLFC01000632	1650000	1700001	northoffshore	adig_s0004.g115	0.441632	ihs;xpehh;xpnsl	1690891	4.20392	1692851	4.07223	1693193	4.69256	TRPM7_RAT	GO:0001726; GO:0003779; GO:0004672; GO:0004674; GO:0004712; GO:0005261; GO:0005262; GO:0005524; GO:0005737; GO:0005886; GO:0005887; GO:0006468; GO:0006816; GO:0007613; GO:0009314; GO:0010961; GO:0016021; GO:0016301; GO:0016340; GO:0017022; GO:0030672; GO:0031032; GO:0043005; GO:0043025; GO:0043065; GO:0043196; GO:0046777; GO:0046872; GO:0051262; GO:0070266; GO:0072507; GO:0098655; GO:0106310	NA	Transient receptor potential cation channel subfamily M member 7 (EC 2.7.11.1) (Long transient receptor potential channel 7) (LTrpC-7) (LTrpC7) (Transient receptor potential-phospholipase C-interacting kinase) (TRP-PLIK)	NA
BLFC01000632	1650000	1700001	northoffshore	adig_s0004.g116	0.441632	ihs;xpehh;xpnsl	1690891	4.20392	1692851	4.07223	1693193	4.69256	ALG13_RAT	GO:0004577; GO:0005737; GO:0005783; GO:0006488; GO:0048167; GO:1901215; GO:1904262	rno:300284;	UDP-N-acetylglucosamine transferase subunit ALG13 homolog (EC 2.4.1.141) (Glycosyltransferase 28 domain-containing protein 1)	NA
BLFC01000632	1650000	1700001	northoffshore	adig_s0004.g117	0.441632	ihs;xpehh;xpnsl	1690891	4.20392	1692851	4.07223	1693193	4.69256	LAMC1_XENTR	GO:0005201; GO:0005576; GO:0005604; GO:0009887; GO:0009888; GO:0016477; GO:0034446	xtr:100036631;	Laminin subunit gamma-1	NA
BLFC01000632	1650000	1700001	northoffshore	adig_s0004.g118	0.441632	ihs;xpehh;xpnsl	1690891	4.20392	1692851	4.07223	1693193	4.69256	TBC14_BOVIN	GO:0005096; GO:0005654; GO:0005776; GO:0005794; GO:0005829; GO:0006886; GO:0010507; GO:0019901; GO:0055037; GO:0071955; GO:0090630; GO:2000785	bta:618286;	TBC1 domain family member 14	NA
BLFC01000632	1650000	1700001	northoffshore	adig_s0004.g119	0.441632	ihs;xpehh;xpnsl	1690891	4.20392	1692851	4.07223	1693193	4.69256	CRYD_XENLA	GO:0003913; GO:0006281; GO:0018298	xla:403387;	Cryptochrome DASH	GO:0003913; GO:0006281
BLFC01000632	2550000	3150001	northoffshore	adig_s0004.g191	0.630428	ihs;xpehh;xpnsl	2666594	4.53171	2766132	6.5529	2745812	6.25649	RBP2A_PLAF7	NA	NA	NA	NA
BLFC01000632	2550000	3150001	northoffshore	adig_s0004.g192	0.630428	ihs;xpehh;xpnsl	2666594	4.53171	2766132	6.5529	2745812	6.25649	NA	NA	NA	NA	NA
BLFC01000632	2550000	3150001	northoffshore	adig_s0004.g193	0.630428	ihs;xpehh;xpnsl	2666594	4.53171	2766132	6.5529	2745812	6.25649	SETD3_CHICK	GO:0003713; GO:0003779; GO:0005737; GO:0010452; GO:0016279; GO:0018021; GO:0018023; GO:0018026; GO:0018027; GO:0018064; GO:0030047; GO:0042800; GO:0045893; GO:0045944; GO:0046975	gga:423445;	Actin-histidine N-methyltransferase (EC 2.1.1.85) (Protein-L-histidine N-tele-methyltransferase) (SET domain-containing protein 3)	GO:0005515; GO:0018064; GO:0030047
BLFC01000632	2550000	3150001	northoffshore	adig_s0004.g194	0.630428	ihs;xpehh;xpnsl	2666594	4.53171	2766132	6.5529	2745812	6.25649	NPFF2_HUMAN	GO:0004930; GO:0005886; GO:0005887; GO:0007186; GO:0008188; GO:0009582; GO:0015629; GO:0031628; GO:0042277; GO:0043408; GO:0045761; GO:2000479	hsa:10886;	Neuropeptide FF receptor 2 (G-protein coupled receptor 74) (G-protein coupled receptor HLWAR77) (Neuropeptide G-protein coupled receptor)	GO:0016021; GO:0004983; GO:0007186; GO:0004930
BLFC01000632	2550000	3150001	northoffshore	adig_s0004.g195	0.630428	ihs;xpehh;xpnsl	2666594	4.53171	2766132	6.5529	2745812	6.25649	S26A6_MOUSE	GO:0005254; GO:0005783; GO:0005886; GO:0005887; GO:0006821; GO:0008271; GO:0008272; GO:0012506; GO:0015106; GO:0015108; GO:0015116; GO:0015301; GO:0015499; GO:0015562; GO:0015660; GO:0015701; GO:0015724; GO:0015797; GO:0016020; GO:0016021; GO:0016323; GO:0016324; GO:0019531; GO:0019532; GO:0030165; GO:0030321; GO:0030659; GO:0031526; GO:0031982; GO:0034707; GO:0038166; GO:0042045; GO:0042802; GO:…	mmu:171429;	Solute carrier family 26 member 6 (Anion exchange transporter) (Chloride-formate exchanger) (Pendrin-L1) (Pendrin-like protein 1) (Putative anion transporter-1) (Pat-1)	GO:0008271; GO:0008272; GO:0016020; GO:0055085; GO:0015116; GO:0016021
BLFC01000632	2550000	3150001	northoffshore	adig_s0004.g196	0.630428	ihs;xpehh;xpnsl	2666594	4.53171	2766132	6.5529	2745812	6.25649	DISP2_DANRE	GO:0016021; GO:0035195	dre:405793;	Protein dispatched homolog 2	NA
BLFC01000632	2550000	3150001	northoffshore	adig_s0004.g197	0.630428	ihs;xpehh;xpnsl	2666594	4.53171	2766132	6.5529	2745812	6.25649	ZC3H1_HUMAN	GO:0000178; GO:0005615; GO:0005634; GO:0006396; GO:0046872	hsa:196441;	Zinc finger C3H1 domain-containing protein (Coiled-coil domain-containing protein 131) (Proline/serine-rich coiled-coil protein 2)	NA
BLFC01000632	2550000	3150001	northoffshore	adig_s0004.g198	0.630428	ihs;xpehh;xpnsl	2666594	4.53171	2766132	6.5529	2745812	6.25649	NPFF2_RAT	GO:0004930; GO:0005887; GO:0007186; GO:0008188; GO:0015629; GO:0031628; GO:0042277; GO:0043408; GO:0045761; GO:2000479	rno:78964;	Neuropeptide FF receptor 2 (G-protein coupled receptor 74) (Neuropeptide G-protein coupled receptor)	GO:0004930; GO:0007186; GO:0016021
BLFC01000632	2550000	3150001	northoffshore	adig_s0004.g199	0.630428	ihs;xpehh;xpnsl	2666594	4.53171	2766132	6.5529	2745812	6.25649	QRFPR_BRAFL	GO:0004930; GO:0004983; GO:0005887; GO:0007186; GO:1901653	NA	QRFP-like peptide receptor	GO:0004930; GO:0007186; GO:0016021
BLFC01000632	2550000	3150001	northoffshore	adig_s0004.g200	0.630428	ihs;xpehh;xpnsl	2666594	4.53171	2766132	6.5529	2745812	6.25649	NPFF2_MOUSE	GO:0004930; GO:0005886; GO:0005887; GO:0007186; GO:0008188; GO:0015629; GO:0031628; GO:0042277; GO:0043408; GO:0045761; GO:2000479	mmu:104443;	Neuropeptide FF receptor 2 (G-protein coupled receptor 74) (Neuropeptide NPFF receptor)	GO:0004930; GO:0007186; GO:0016021
BLFC01000632	2550000	3150001	northoffshore	adig_s0004.g201	0.630428	ihs;xpehh;xpnsl	2666594	4.53171	2766132	6.5529	2745812	6.25649	KHK_RAT	GO:0004454; GO:0005524; GO:0005634; GO:0005737; GO:0006000; GO:0009744; GO:0009749; GO:0009750; GO:0010043; GO:0016052; GO:0032868; GO:0070873	rno:25659;	Ketohexokinase (EC 2.7.1.3) (Hepatic fructokinase)	GO:0004454; GO:0006000; GO:0016773
BLFC01000632	2550000	3150001	northoffshore	adig_s0004.g202	0.630428	ihs;xpehh;xpnsl	2666594	4.53171	2766132	6.5529	2745812	6.25649	NK2R_RABIT	GO:0004995; GO:0005886; GO:0016021; GO:0061827; GO:0070472; GO:0097225; GO:1902093	ocu:100009175;	Substance-K receptor (SKR) (NK-2 receptor) (NK-2R) (Neurokinin A receptor) (Tachykinin receptor 2)	GO:0004930; GO:0007186; GO:0016021
BLFC01000632	2550000	3150001	northoffshore	adig_s0004.g203	0.630428	ihs;xpehh;xpnsl	2666594	4.53171	2766132	6.5529	2745812	6.25649	AHNK2_HUMAN	GO:0005634; GO:0005737; GO:0005829; GO:0005886; GO:0030315; GO:0042383; GO:0043484	hsa:113146;	Protein AHNAK2	NA
BLFC01000632	2550000	3150001	northoffshore	adig_s0004.g204	0.630428	ihs;xpehh;xpnsl	2666594	4.53171	2766132	6.5529	2745812	6.25649	PFF1_ARTBC	GO:0005774; GO:0008235; GO:0016021; GO:0046872	abe:ARB_05554;	Vacuolar membrane protease (EC 3.4.-.-) (FXNA-related family protease 1)	NA
BLFC01000632	2550000	3150001	northoffshore	adig_s0004.g205	0.630428	ihs;xpehh;xpnsl	2666594	4.53171	2766132	6.5529	2745812	6.25649	NK2R_RABIT	GO:0004995; GO:0005886; GO:0016021; GO:0061827; GO:0070472; GO:0097225; GO:1902093	ocu:100009175;	Substance-K receptor (SKR) (NK-2 receptor) (NK-2R) (Neurokinin A receptor) (Tachykinin receptor 2)	GO:0004930; GO:0007186; GO:0016021
BLFC01000632	2550000	3150001	northoffshore	adig_s0004.g206	0.630428	ihs;xpehh;xpnsl	2666594	4.53171	2766132	6.5529	2745812	6.25649	PFF1_TRIVH	GO:0005774; GO:0008235; GO:0016021; GO:0046872	tve:TRV_03357;	Vacuolar membrane protease (EC 3.4.-.-) (FXNA-related family protease 1)	NA
BLFC01000632	2550000	3150001	northoffshore	adig_s0004.g207	0.630428	ihs;xpehh;xpnsl	2666594	4.53171	2766132	6.5529	2745812	6.25649	CALM_TETPY	GO:0005509	NA	Calmodulin (CaM)	GO:0005509
BLFC01000632	2550000	3150001	northoffshore	adig_s0004.g208	0.630428	ihs;xpehh;xpnsl	2666594	4.53171	2766132	6.5529	2745812	6.25649	ENPP_APLCA	GO:0005576; GO:0007218	NA	Enterin neuropeptides [Cleaved into: ENa; ENb; ENc; ENd; ENe; ENf; ENg; ENh; ENi; ENj; ENk; ENl; ENm; ENn; ENo; ENp; ENq; ENr; ENs; ENt]	NA
BLFC01000632	2550000	3150001	northoffshore	adig_s0004.g209	0.630428	ihs;xpehh;xpnsl	2666594	4.53171	2766132	6.5529	2745812	6.25649	BEGIN_HUMAN	GO:0005737; GO:0016020; GO:0045202; GO:0098962	hsa:57596;	Brain-enriched guanylate kinase-associated protein	NA
BLFC01000632	2550000	3150001	northoffshore	adig_s0004.g210	0.630428	ihs;xpehh;xpnsl	2666594	4.53171	2766132	6.5529	2745812	6.25649	AT11B_HUMAN	GO:0000287; GO:0005524; GO:0005637; GO:0005783; GO:0005802; GO:0005886; GO:0006811; GO:0015075; GO:0015917; GO:0016020; GO:0016021; GO:0031901; GO:0034220; GO:0035577; GO:0045332; GO:0055037; GO:0055038; GO:0090555; GO:0090556; GO:0140326; GO:1990531	hsa:23200;	Phospholipid-transporting ATPase IF (EC 7.6.2.1) (ATPase IR) (ATPase class VI type 11B) (P4-ATPase flippase complex alpha subunit ATP11B)	NA
BLFC01000632	2550000	3150001	northoffshore	adig_s0004.g211	0.630428	ihs;xpehh;xpnsl	2666594	4.53171	2766132	6.5529	2745812	6.25649	CADN_ACRMI	GO:0016021	NA	Coadhesin (Fragment)	GO:0005262; GO:0016020; GO:0070588
BLFC01000632	2550000	3150001	northoffshore	adig_s0004.g212	0.630428	ihs;xpehh;xpnsl	2666594	4.53171	2766132	6.5529	2745812	6.25649	NK2R_RABIT	GO:0004995; GO:0005886; GO:0016021; GO:0061827; GO:0070472; GO:0097225; GO:1902093	ocu:100009175;	Substance-K receptor (SKR) (NK-2 receptor) (NK-2R) (Neurokinin A receptor) (Tachykinin receptor 2)	GO:0004930; GO:0007186; GO:0016021
BLFC01000632	2550000	3150001	northoffshore	adig_s0004.g213	0.630428	ihs;xpehh;xpnsl	2666594	4.53171	2766132	6.5529	2745812	6.25649	NPFF2_HUMAN	GO:0004930; GO:0005886; GO:0005887; GO:0007186; GO:0008188; GO:0009582; GO:0015629; GO:0031628; GO:0042277; GO:0043408; GO:0045761; GO:2000479	hsa:10886;	Neuropeptide FF receptor 2 (G-protein coupled receptor 74) (G-protein coupled receptor HLWAR77) (Neuropeptide G-protein coupled receptor)	GO:0004930; GO:0007186; GO:0016021
BLFC01000632	2550000	3150001	northoffshore	adig_s0004.g214	0.630428	ihs;xpehh;xpnsl	2666594	4.53171	2766132	6.5529	2745812	6.25649	ACHA6_HUMAN	GO:0005886; GO:0005887; GO:0005892; GO:0007165; GO:0007268; GO:0014059; GO:0015464; GO:0022848; GO:0030594; GO:0034220; GO:0042391; GO:0043005; GO:0045202; GO:0050877; GO:0051899; GO:0098691; GO:0099055; GO:0099056; GO:2000300	hsa:8973;	Neuronal acetylcholine receptor subunit alpha-6	GO:0006811; GO:0016021; GO:0004888; GO:0005216; GO:0034220; GO:0006811; GO:0016021; GO:0004888; GO:0005216; GO:0034220
BLFC01000632	2550000	3150001	northoffshore	adig_s0004.g215	0.630428	ihs;xpehh;xpnsl	2666594	4.53171	2766132	6.5529	2745812	6.25649	ACH10_CHICK	GO:0004888; GO:0005262; GO:0005887; GO:0007165; GO:0007268; GO:0022848; GO:0030594; GO:0034220; GO:0042391; GO:0043005; GO:0045202; GO:0045211; GO:0050877; GO:0051899	gga:430628;	Neuronal acetylcholine receptor subunit alpha-10 (Alpha 10 nAChR) (Nicotinic acetylcholine receptor subunit alpha-10) (NACHR alpha-10)	GO:0005230; GO:0006811; GO:0016021; GO:0004888; GO:0005216; GO:0034220; GO:0022848; GO:0045211
BLFC01000632	2550000	3150001	northoffshore	adig_s0004.g216	0.630428	ihs;xpehh;xpnsl	2666594	4.53171	2766132	6.5529	2745812	6.25649	ACHA7_MACMU	GO:0001540; GO:0001666; GO:0005886; GO:0005887; GO:0005892; GO:0006816; GO:0006874; GO:0007165; GO:0007268; GO:0007271; GO:0007614; GO:0008284; GO:0015464; GO:0015643; GO:0017081; GO:0022848; GO:0030594; GO:0032720; GO:0034220; GO:0035094; GO:0042166; GO:0042391; GO:0042803; GO:0043005; GO:0043410; GO:0045202; GO:0045766; GO:0050877; GO:0050890; GO:0098978; GO:0098981; GO:0099056; GO:0099061	mcc:574230;	Neuronal acetylcholine receptor subunit alpha-7	GO:0005230; GO:0006811; GO:0016021; GO:0005216; GO:0022848; GO:0045211; GO:0004888; GO:0034220; GO:0005230; GO:0006811; GO:0016021; GO:0004888; GO:0005216; GO:0034220
BLFC01000632	2550000	3150001	northoffshore	adig_s0004.g217	0.630428	ihs;xpehh;xpnsl	2666594	4.53171	2766132	6.5529	2745812	6.25649	GSKIP_DANRE	GO:0005737; GO:0019207; GO:0030111; GO:0051018; GO:0060828	dre:406744;	GSK3-beta interaction protein (GSKIP)	GO:0060828
BLFC01000632	2550000	3150001	northoffshore	adig_s0004.g218	0.630428	ihs;xpehh;xpnsl	2666594	4.53171	2766132	6.5529	2745812	6.25649	SQOR_MOUSE	GO:0005739; GO:0005743; GO:0048038; GO:0070221; GO:0070224; GO:0070813; GO:0071949	mmu:59010;	Sulfide:quinone oxidoreductase, mitochondrial (SQOR) (EC 1.8.5.8) (Sulfide quinone oxidoreductase)	GO:0016491
BLFC01000632	2550000	3150001	northoffshore	adig_s0004.g219	0.630428	ihs;xpehh;xpnsl	2666594	4.53171	2766132	6.5529	2745812	6.25649	CERS1_MOUSE	GO:0005783; GO:0005789; GO:0007420; GO:0016021; GO:0016410; GO:0030148; GO:0036146; GO:0043231; GO:0046325; GO:0046513; GO:0050291; GO:0051974; GO:0071466; GO:0071492; GO:0072721; GO:1901526	mmu:93898;	Ceramide synthase 1 (CerS1) (Longevity assurance gene 1 protein homolog 1) (Protein UOG-1) (Sphingoid base N-stearoyltransferase CERS1) (EC 2.3.1.299)	GO:0016021; GO:0046513; GO:0050291
BLFC01000632	2550000	3150001	northoffshore	adig_s0004.g220	0.630428	ihs;xpehh;xpnsl	2666594	4.53171	2766132	6.5529	2745812	6.25649	FOLR2_HUMAN	GO:0005542; GO:0005576; GO:0005886; GO:0006954; GO:0007155; GO:0007342; GO:0008284; GO:0009986; GO:0015884; GO:0031362; GO:0035036; GO:0038023; GO:0061714; GO:1904447	hsa:2350;	Folate receptor beta (FR-beta) (Folate receptor 2) (Folate receptor, fetal/placental) (Placental folate-binding protein) (FBP)	NA
BLFC01000632	2550000	3150001	northoffshore	adig_s0004.g221	0.630428	ihs;xpehh;xpnsl	2666594	4.53171	2766132	6.5529	2745812	6.25649	CALM_TETPY	GO:0005509	NA	Calmodulin (CaM)	GO:0005509
BLFC01000632	2550000	3150001	northoffshore	adig_s0004.g222	0.630428	ihs;xpehh;xpnsl	2666594	4.53171	2766132	6.5529	2745812	6.25649	SERIC_NEMVE	GO:0005789; GO:0006658; GO:0006665; GO:0008654; GO:0016020; GO:0016021	nve:5513123;	Probable serine incorporator	GO:0016020; GO:0006658; GO:0006665
BLFC01000632	2550000	3150001	northoffshore	adig_s0004.g223	0.630428	ihs;xpehh;xpnsl	2666594	4.53171	2766132	6.5529	2745812	6.25649	USOM5_ACRMI	GO:0005576	NA	Uncharacterized skeletal organic matrix protein 5 (Uncharacterized SOMP-5)	NA
BLFC01000632	2550000	3150001	northoffshore	adig_s0004.g224	0.630428	ihs;xpehh;xpnsl	2666594	4.53171	2766132	6.5529	2745812	6.25649	ZAN_MOUSE	GO:0005615; GO:0005886; GO:0007155; GO:0007339; GO:0016021; GO:0031012; GO:0050840; GO:2000359	NA	Zonadhesin	NA
BLFC01000639	2100000	2150001	northoffshore	adig_s0017.g112	0.393939	ihs	2109437	4.24518	2104496	2.08834	2104496	2.40122	TRPC5_RABIT	GO:0005262; GO:0005886; GO:0034704; GO:0051402; GO:0070679; GO:0070782	ocu:100009574;	Short transient receptor potential channel 5 (Rtrp5) (TrpC5) (Capacitative calcium entry channel 2) (CCE2)	GO:0005216; GO:0006811; GO:0016020; GO:0055085; GO:0005262; GO:0070588
BLFC01000639	2100000	2150001	northoffshore	adig_s0017.g113	0.393939	ihs	2109437	4.24518	2104496	2.08834	2104496	2.40122	TRPC5_RABIT	GO:0005262; GO:0005886; GO:0034704; GO:0051402; GO:0070679; GO:0070782	ocu:100009574;	Short transient receptor potential channel 5 (Rtrp5) (TrpC5) (Capacitative calcium entry channel 2) (CCE2)	GO:0005216; GO:0006811; GO:0016020; GO:0055085; GO:0005262; GO:0070588
BLFC01000647	200000	250001	northoffshore	adig_s0012.g15	0.203591	xpehh;xpnsl	222994	2.62356	216809	5.15908	225705	4.80798	CTL2_DICDI	GO:0016020; GO:0016021; GO:0022857; GO:0055085	ddi:DDB_G0289013;	Choline transporter-like protein 2 (Solute carrier family 44 member 2)	NA
BLFC01000647	200000	250001	northoffshore	adig_s0012.g16	0.203591	xpehh;xpnsl	222994	2.62356	216809	5.15908	225705	4.80798	Y2453_MYCLE	GO:0016021	NA	Uncharacterized protein ML2453	NA
BLFC01000647	200000	250001	northoffshore	adig_s0012.g17	0.203591	xpehh;xpnsl	222994	2.62356	216809	5.15908	225705	4.80798	SF3B2_HUMAN	GO:0000398; GO:0003723; GO:0005634; GO:0005654; GO:0005681; GO:0005684; GO:0005686; GO:0005689; GO:0006397; GO:0008380; GO:0016607; GO:0071005; GO:0071011; GO:0071013	hsa:10992;	Splicing factor 3B subunit 2 (Pre-mRNA-splicing factor SF3b 145 kDa subunit) (SF3b145) (Spliceosome-associated protein 145) (SAP 145)	GO:0005634
BLFC01000647	200000	250001	northoffshore	adig_s0012.g18	0.203591	xpehh;xpnsl	222994	2.62356	216809	5.15908	225705	4.80798	CAN9_RAT	GO:0004198; GO:0005509; GO:0005737; GO:0006508; GO:0007586	rno:116694;	Calpain-9 (EC 3.4.22.-) (Digestive tract-specific calpain) (New calpain 4) (nCL-4)	GO:0005509; GO:0004198; GO:0006508; GO:0005509; GO:0004198; GO:0006508
BLFC01000647	2800000	2850001	northoffshore	adig_s0012.g219	0.315294	ihs	2801528	3.94515	2845494	2.85509	2845327	2.81782	TCPD_TAKRU	GO:0001666; GO:0005524; GO:0005737; GO:0006457; GO:0016887; GO:0051082	tru:446052;	T-complex protein 1 subunit delta (TCP-1-delta) (CCT-delta)	GO:0005524; GO:0016887
BLFC01000647	2800000	2850001	northoffshore	adig_s0012.g220	0.315294	ihs	2801528	3.94515	2845494	2.85509	2845327	2.81782	DSBD_IDILO	GO:0005886; GO:0009055; GO:0016021; GO:0017004; GO:0047134	ilo:IL2283;	Thiol:disulfide interchange protein DsbD (EC 1.8.1.8) (Protein-disulfide reductase) (Disulfide reductase)	NA
BLFC01000647	2800000	2850001	northoffshore	adig_s0012.g221	0.315294	ihs	2801528	3.94515	2845494	2.85509	2845327	2.81782	SGPP2_HUMAN	GO:0005783; GO:0005789; GO:0006670; GO:0016020; GO:0016021; GO:0030148; GO:0042392; GO:0046839; GO:0061469; GO:0070780	hsa:130367;	Sphingosine-1-phosphate phosphatase 2 (SPPase2) (Spp2) (hSPP2) (EC 3.1.3.-) (Sphingosine-1-phosphatase 2)	NA
BLFC01000647	2800000	2850001	northoffshore	adig_s0012.g222	0.315294	ihs	2801528	3.94515	2845494	2.85509	2845327	2.81782	COQ6_DANRE	GO:0005739; GO:0005794; GO:0006744; GO:0008681; GO:0016491; GO:0016709; GO:0031314; GO:0042995; GO:0071949; GO:0106364	dre:751691;	Ubiquinone biosynthesis monooxygenase COQ6, mitochondrial (EC 1.14.13.-) (Coenzyme Q10 monooxygenase 6)	GO:0071949; GO:0006744; GO:0016705; GO:0050660
BLFC01000647	2800000	2850001	northoffshore	adig_s0012.g223	0.315294	ihs	2801528	3.94515	2845494	2.85509	2845327	2.81782	COMD1_MOUSE	GO:0005507; GO:0005546; GO:0005547; GO:0005634; GO:0005654; GO:0005737; GO:0005768; GO:0005769; GO:0005829; GO:0006289; GO:0006878; GO:0006893; GO:0010008; GO:0015031; GO:0019871; GO:0031398; GO:0031462; GO:0031648; GO:0032088; GO:0032434; GO:0034383; GO:0042632; GO:0042802; GO:0042803; GO:0043325; GO:0048227; GO:0050750; GO:0055037; GO:0055070; GO:0070300; GO:0080025; GO:0097006; GO:1902072; GO:…	mmu:17846;	COMM domain-containing protein 1 (Protein Murr1)	GO:0055070
BLFC01000647	2800000	2850001	northoffshore	adig_s0012.g224	0.315294	ihs	2801528	3.94515	2845494	2.85509	2845327	2.81782	ARMT1_BOVIN	GO:0006974; GO:0008757; GO:0008983; GO:0016791; GO:0032259; GO:0046872; GO:0051998; GO:0097023; GO:0103026; GO:2001020	bta:540698;	Damage-control phosphatase ARMT1 (EC 3.1.3.-) (Acidic residue methyltransferase 1) (Protein-glutamate O-methyltransferase) (EC 2.1.1.-) (Sugar phosphate phosphatase ARMT1)	GO:0051998
BLFC01000647	2800000	2850001	northoffshore	adig_s0012.g225	0.315294	ihs	2801528	3.94515	2845494	2.85509	2845327	2.81782	NAA80_DROME	GO:0004596; GO:0005737; GO:0006473; GO:0008080; GO:0017190; GO:0018002; GO:1905502	dme:Dmel_CG8481;	N-alpha-acetyltransferase 80 (DmNAA80) (EC 2.3.1.-)	NA
BLFC01000647	2800000	2850001	northoffshore	adig_s0012.g226	0.315294	ihs	2801528	3.94515	2845494	2.85509	2845327	2.81782	SYE_CLOBL	GO:0000049; GO:0004818; GO:0005524; GO:0005737; GO:0006424; GO:0008270	cbf:CLI_1183;	Glutamate--tRNA ligase (EC 6.1.1.17) (Glutamyl-tRNA synthetase) (GluRS)	NA
BLFC01000647	2800000	2850001	northoffshore	adig_s0012.g227	0.315294	ihs	2801528	3.94515	2845494	2.85509	2845327	2.81782	ZN410_BOVIN	GO:0003677; GO:0003712; GO:0005634; GO:0006357; GO:0046872	bta:507530;	Zinc finger protein 410	NA
BLFC01000715	150000	200001	northoffshore	adig_s0231.g11	0.439446	ihs	195396	3.34687	186618	2.3984	151960	2.49257	CP4V2_MOUSE	GO:0005506; GO:0005789; GO:0010430; GO:0016021; GO:0020037; GO:0102033	mmu:102294;	Cytochrome P450 4V2 (Docosahexaenoic acid omega-hydroxylase CYP4V2) (EC 1.14.14.79) (Long-chain fatty acid omega-monooxygenase) (EC 1.14.14.80)	GO:0004497; GO:0005506; GO:0016705; GO:0020037; GO:0004497; GO:0005506; GO:0016705; GO:0020037
BLFC01000718	1150000	1200001	northoffshore	adig_s0112.g31	0.44186	ihs	1191247	4.52965	1191484	2.32567	1194415	2.00251	POL_SFV3L	GO:0003723; GO:0003887; GO:0003964; GO:0004190; GO:0004523; GO:0006310; GO:0015074; GO:0030430; GO:0042025; GO:0044826; GO:0046718; GO:0046872; GO:0075713; GO:0075732	vg:6386654;	Pro-Pol polyprotein (Pr125Pol) [Cleaved into: Protease/Reverse transcriptase/ribonuclease H (EC 2.7.7.49) (EC 2.7.7.7) (EC 3.1.26.4) (EC 3.4.23.-) (p87Pro-RT-RNaseH); Protease/Reverse transcriptase (EC 2.7.7.49) (EC 2.7.7.7) (EC 3.4.23.-) (p65Pro-RT); Ribonuclease H (RNase H) (EC 3.1.26.4); Integrase (IN) (EC 2.7.7.-) (EC 3.1.-.-) (p42In)]	NA
BLFC01000718	1150000	1200001	northoffshore	adig_s0112.g32	0.44186	ihs	1191247	4.52965	1191484	2.32567	1194415	2.00251	H2AV_STRPU	GO:0000786; GO:0003677; GO:0005634; GO:0031507; GO:0046982	NA	Histone H2A.V (H2A.F/Z) (Fragment)	GO:0046982; GO:0003677; GO:0000786
BLFC01000726	800000	850001	northoffshore	adig_s0119.g22	0.517153	xpehh;xpnsl	830578	2.27447	823443	5.79018	830395	5.51176	PYR1_YEAST	GO:0004070; GO:0004088; GO:0004151; GO:0005524; GO:0005737; GO:0005739; GO:0005829; GO:0006207; GO:0006228; GO:0006541; GO:0006807; GO:0016021; GO:0016597; GO:0019240; GO:0044205; GO:0045984; GO:0046872	sce:YJL130C;	Protein URA2 [Includes: Glutamine-dependent carbamoyl-phosphate synthase (EC 6.3.5.5); Aspartate carbamoyltransferase (EC 2.1.3.2)]	NA
BLFC01000726	800000	850001	northoffshore	adig_s0119.g23	0.517153	xpehh;xpnsl	830578	2.27447	823443	5.79018	830395	5.51176	MYOD_DROME	GO:0000978; GO:0000981; GO:0005634; GO:0005737; GO:0006357; GO:0007517; GO:0007526; GO:0016204; GO:0030154; GO:0045663; GO:0046983	dme:Dmel_CG10250;	Myogenic-determination protein (Protein nautilus) (dMyd)	NA
BLFC01000726	800000	850001	northoffshore	adig_s0119.g24	0.517153	xpehh;xpnsl	830578	2.27447	823443	5.79018	830395	5.51176	KT5AA_DANRE	GO:0005634; GO:0005694; GO:0006325; GO:0007049; GO:0009953; GO:0010628; GO:0018024; GO:0051301	dre:751629;	N-lysine methyltransferase KMT5A-A (EC 2.1.1.-) (Histone-lysine N-methyltransferase KMT5A-A) (EC 2.1.1.361) (Lysine-specific methylase 5A-A) (SET domain-containing protein 8-A)	GO:0005515
BLFC01000726	800000	850001	northoffshore	adig_s0119.g25	0.517153	xpehh;xpnsl	830578	2.27447	823443	5.79018	830395	5.51176	XBP1_RAT	GO:0000976; GO:0000977; GO:0000978; GO:0000981; GO:0000987; GO:0001525; GO:0001889; GO:0001935; GO:0002070; GO:0002639; GO:0003677; GO:0003700; GO:0005634; GO:0005737; GO:0005783; GO:0005789; GO:0006355; GO:0006357; GO:0006366; GO:0006511; GO:0006990; GO:0007517; GO:0008284; GO:0009410; GO:0010506; GO:0010832; GO:0016021; GO:0030335; GO:0030968; GO:0031017; GO:0031490; GO:0031648; GO:0031670; GO:…	rno:289754;	X-box-binding protein 1 (Hepatocarcinogenesis-related transcription factor) (HTF) [Cleaved into: X-box-binding protein 1, cytoplasmic form; X-box-binding protein 1, luminal form]	GO:0003700; GO:0006355
BLFC01000729	0	150001	northoffshore	adig_s0124.g1	0.748797	xpehh;xpnsl	NA	NA	63515	5.36156	63564	5.32173	BMP1_HUMAN	GO:0001501; GO:0001502; GO:0001503; GO:0004222; GO:0004252; GO:0005125; GO:0005509; GO:0005576; GO:0005615; GO:0005794; GO:0006508; GO:0007275; GO:0008083; GO:0008233; GO:0008237; GO:0008270; GO:0030154; GO:0030199; GO:0031982; GO:0042802; GO:0061036	hsa:649;	Bone morphogenetic protein 1 (BMP-1) (EC 3.4.24.19) (Mammalian tolloid protein) (mTld) (Procollagen C-proteinase) (PCP)	NA
BLFC01000729	0	150001	northoffshore	adig_s0124.g2	0.748797	xpehh;xpnsl	NA	NA	63515	5.36156	63564	5.32173	TLL2_XENLA	GO:0004222; GO:0005509; GO:0005576; GO:0008270; GO:0030154	xla:399469;	Tolloid-like protein 2 (EC 3.4.24.-) (Metalloprotease xolloid) (Xenopus tolloid)	NA
BLFC01000729	0	150001	northoffshore	adig_s0124.g3	0.748797	xpehh;xpnsl	NA	NA	63515	5.36156	63564	5.32173	TLL1_DANRE	GO:0001568; GO:0001707; GO:0001885; GO:0004222; GO:0005509; GO:0005576; GO:0006508; GO:0008233; GO:0008237; GO:0008270; GO:0009953; GO:0030513; GO:0035124; GO:0035162; GO:0036342; GO:0048264	dre:474335;	Dorsal-ventral patterning tolloid-like protein 1 (EC 3.4.24.-) (Mini fin protein)	NA
BLFC01000729	0	150001	northoffshore	adig_s0124.g4	0.748797	xpehh;xpnsl	NA	NA	63515	5.36156	63564	5.32173	HEPHL_ACRMI	GO:0005507; GO:0006825; GO:0016021; GO:0016491	NA	Hephaestin-like protein (EC 1.-.-.-)	GO:0005507; GO:0016491
BLFC01000730	900000	1000001	northoffshore	adig_s0077.g33	0.390992	xpehh;xpnsl	998578	0.60738	950712	6.01023	954769	4.40188	MRS2_NEUCR	GO:0005743; GO:0015095; GO:0015693; GO:0016021; GO:0045016	ncr:NCU09091;	Mitochondrial inner membrane magnesium transporter mrs2 (RNA-splicing protein MRS2)	NA
BLFC01000730	900000	1000001	northoffshore	adig_s0077.g34	0.390992	xpehh;xpnsl	998578	0.60738	950712	6.01023	954769	4.40188	MY123_ACTCC	GO:0003677; GO:0005634; GO:0031542; GO:0045893	NA	Transcription factor MYB123 (Myb-related protein 123) (AcMYB123)	NA
BLFC01000730	900000	1000001	northoffshore	adig_s0077.g35	0.390992	xpehh;xpnsl	998578	0.60738	950712	6.01023	954769	4.40188	CFDP2_BOVIN	GO:0003824; GO:0005634; GO:0005737	bta:286876;	Craniofacial development protein 2 (p97 bucentaur protein)	GO:0004842; GO:0003824
BLFC01000730	900000	1000001	northoffshore	adig_s0077.g36	0.390992	xpehh;xpnsl	998578	0.60738	950712	6.01023	954769	4.40188	ASI1A_DANRE	GO:0005261; GO:0005887; GO:0015280; GO:0035725; GO:0044736; GO:0070207; GO:0071467	dre:791696;	Acid-sensing ion channel 1A (ASIC1-A) (Acid-sensing ion channel 1.2-A) (Amiloride-sensitive cation channel 2-B, neuronal-A) (ZASIC1.2)	GO:0005272; GO:0006814; GO:0016020
BLFC01000730	900000	1000001	northoffshore	adig_s0077.g37	0.390992	xpehh;xpnsl	998578	0.60738	950712	6.01023	954769	4.40188	YJ9J_YEAST	GO:0044715	sce:YJR142W;	Uncharacterized protein YJR142W	NA
BLFC01000745	1250000	1300001	northoffshore	adig_s0118.g109	0.277423	xpehh;xpnsl	1292579	3.5625	1293810	4.15836	1296204	4.41272	ECE1_MOUSE	GO:0001666; GO:0001921; GO:0004175; GO:0004222; GO:0005768; GO:0005769; GO:0005794; GO:0005886; GO:0006508; GO:0006915; GO:0007507; GO:0008217; GO:0008270; GO:0009897; GO:0009986; GO:0010467; GO:0010613; GO:0010814; GO:0010815; GO:0010816; GO:0016020; GO:0016021; GO:0016485; GO:0016486; GO:0030141; GO:0031175; GO:0031410; GO:0031982; GO:0033093; GO:0034959; GO:0035050; GO:0042447; GO:0042733; GO:…	mmu:230857;	Endothelin-converting enzyme 1 (ECE-1) (EC 3.4.24.71)	GO:0004222; GO:0006508; GO:0008237
BLFC01000745	1600000	1650001	northoffshore	adig_s0118.g137	0.219701	xpehh;xpnsl	1602482	2.65348	1611042	5.33661	1611695	5.17966	LSHR_BOVIN	GO:0001541; GO:0004964; GO:0005886; GO:0005887; GO:0007189; GO:0007190; GO:0007200; GO:0008528; GO:0008584; GO:0009755; GO:0022602; GO:0042700; GO:0071373	bta:281900;	Lutropin-choriogonadotropic hormone receptor (LH/CG-R) (Luteinizing hormone receptor) (LSH-R)	GO:0016021; GO:0004930; GO:0007186; GO:0016500; GO:0005515
BLFC01000745	1600000	1650001	northoffshore	adig_s0118.g138	0.219701	xpehh;xpnsl	1602482	2.65348	1611042	5.33661	1611695	5.17966	EMRE_XENTR	GO:0006851; GO:0031305; GO:0036444; GO:0051560; GO:1990246	xtr:496604;	Essential MCU regulator, mitochondrial (Single-pass membrane protein with aspartate-rich tail 1, mitochondrial)	GO:0036444; GO:0051560; GO:1990246
BLFC01000773	1700000	1750001	northoffshore	adig_s0046.g121	0.351923	ihs	1726920	3.83509	1718249	2.77975	1722866	3.42698	RRN3_MOUSE	GO:0001042; GO:0001164; GO:0001181; GO:0001701; GO:0005634; GO:0005730; GO:0006352; GO:0006361; GO:0007000; GO:0007028; GO:0008283; GO:0010976; GO:0042254; GO:0045893; GO:0048872; GO:0070063; GO:1902254; GO:2000142	mmu:106298;	RNA polymerase I-specific transcription initiation factor RRN3	GO:0001181; GO:0006361
BLFC01000773	1700000	1750001	northoffshore	adig_s0046.g122	0.351923	ihs	1726920	3.83509	1718249	2.77975	1722866	3.42698	GLO2_MOUSE	GO:0004416; GO:0005737; GO:0005739; GO:0005759; GO:0005975; GO:0006749; GO:0006750; GO:0019243; GO:0046872	mmu:14651;	Hydroxyacylglutathione hydrolase, mitochondrial (EC 3.1.2.6) (Glyoxalase II) (Glx II)	NA
BLFC01000773	1700000	1750001	northoffshore	adig_s0046.g123	0.351923	ihs	1726920	3.83509	1718249	2.77975	1722866	3.42698	UBP1_RAT	GO:0001501; GO:0004197; GO:0004843; GO:0005634; GO:0005654; GO:0005829; GO:0006281; GO:0006282; GO:0006511; GO:0008233; GO:0009411; GO:0016579; GO:0035520	rno:313387;	Ubiquitin carboxyl-terminal hydrolase 1 (EC 3.4.19.12) (Deubiquitinating enzyme 1) (Ubiquitin thioesterase 1) (Ubiquitin-specific-processing protease 1) [Cleaved into: Ubiquitin carboxyl-terminal hydrolase 1, N-terminal fragment]	GO:0004843; GO:0016579; GO:0006511
BLFC01000773	1700000	1750001	northoffshore	adig_s0046.g124	0.351923	ihs	1726920	3.83509	1718249	2.77975	1722866	3.42698	DPOD2_MOUSE	GO:0003677; GO:0005654; GO:0006260; GO:0006261; GO:0006271; GO:0016035; GO:0042276; GO:0042575; GO:0043625; GO:0071897	mmu:18972;	DNA polymerase delta subunit 2 (DNA polymerase delta subunit p50)	GO:0003677; GO:0006260
BLFC01000773	1700000	1750001	northoffshore	adig_s0046.g125	0.351923	ihs	1726920	3.83509	1718249	2.77975	1722866	3.42698	KLH20_RAT	GO:0003779; GO:0004842; GO:0005737; GO:0005802; GO:0005829; GO:0006895; GO:0015031; GO:0016567; GO:0016605; GO:0019964; GO:0030424; GO:0030425; GO:0031463; GO:0043066; GO:0043161; GO:0048471; GO:1990390	rno:304920;	Kelch-like protein 20	GO:0005515
BLFC01000773	1700000	1750001	northoffshore	adig_s0046.g126	0.351923	ihs	1726920	3.83509	1718249	2.77975	1722866	3.42698	ACRS2_ALTAL	GO:0004315; GO:0006633; GO:0008168; GO:0016491; GO:0031177; GO:0032259	NA	Highly reducing polyketide synthase ACRTS2 (HR-PKS ACRTS2) (EC 2.3.1.-) (ACR-toxin biosynthesis protein S2)	NA
BLFC01000778	750000	800001	northoffshore	adig_s0107.g47	0.246914	xpehh;xpnsl	750471	1.36658	764228	3.84589	765995	3.72396	POL_FFV	GO:0003723; GO:0003887; GO:0003964; GO:0004190; GO:0004523; GO:0006310; GO:0015074; GO:0030430; GO:0042025; GO:0044826; GO:0046718; GO:0046872; GO:0075713; GO:0075732	NA	Pro-Pol polyprotein (Pr125Pol) [Cleaved into: Protease/Reverse transcriptase/ribonuclease H (EC 2.7.7.49) (EC 2.7.7.7) (EC 3.1.26.4) (EC 3.4.23.-) (p87Pro-RT-RNaseH); Protease/Reverse transcriptase (EC 2.7.7.49) (EC 2.7.7.7) (EC 3.4.23.-) (p65Pro-RT); Ribonuclease H (RNase H) (EC 3.1.26.4); Integrase (IN) (EC 2.7.7.-) (EC 3.1.-.-) (p42In)]	GO:0003676; GO:0015074
BLFC01000778	750000	800001	northoffshore	adig_s0107.g48	0.246914	xpehh;xpnsl	750471	1.36658	764228	3.84589	765995	3.72396	PPID_HAEIN	GO:0003755; GO:0005886; GO:0016021	hin:HI_1004;	Periplasmic chaperone PpiD (Periplasmic folding chaperone)	NA
BLFC01000778	750000	800001	northoffshore	adig_s0107.g49	0.246914	xpehh;xpnsl	750471	1.36658	764228	3.84589	765995	3.72396	DNAE2_RHOP5	GO:0003676; GO:0003887; GO:0005737; GO:0006260; GO:0006281; GO:0008408	rpe:RPE_1827;	Error-prone DNA polymerase (EC 2.7.7.7)	NA
BLFC01000834	1200000	1250001	northoffshore	adig_s0028.g82	0.196829	xpehh;xpnsl	1233970	3.73843	1206477	4.09158	1209588	4.26273	SCUB2_DANRE	GO:0001756; GO:0005509; GO:0005576; GO:0005615; GO:0007165; GO:0007224; GO:0007517; GO:0008015; GO:0009897; GO:0009986; GO:0030141; GO:0042694; GO:0051146	dre:503728;	Signal peptide, CUB and EGF-like domain-containing protein 2 (Protein You)	NA
BLFC01000834	1200000	1250001	northoffshore	adig_s0028.g83	0.196829	xpehh;xpnsl	1233970	3.73843	1206477	4.09158	1209588	4.26273	PMPI_CHLTR	GO:0005576; GO:0009279; GO:0016021	ctr:CT_874;	Probable outer membrane protein PmpI (Polymorphic membrane protein I)	NA
BLFC01000834	1200000	1250001	northoffshore	adig_s0028.g84	0.196829	xpehh;xpnsl	1233970	3.73843	1206477	4.09158	1209588	4.26273	PA2_CONGI	GO:0005509; GO:0005576; GO:0006644; GO:0007599; GO:0016042; GO:0035899; GO:0042151; GO:0044398; GO:0044522; GO:0047498; GO:0050482; GO:0090729	NA	Phospholipase A2 A2-actitoxin-Cgg2a (A2-AITX-Cgg2a) (EC 3.1.1.4) (CgPLA2) (Phosphatidylcholine 2-acylhydrolase)	GO:0004623; GO:0006644; GO:0050482; GO:0005509; GO:0016042
BLFC01000834	1200000	1250001	northoffshore	adig_s0028.g85	0.196829	xpehh;xpnsl	1233970	3.73843	1206477	4.09158	1209588	4.26273	LDLR_RABIT	GO:0005509; GO:0005764; GO:0005769; GO:0005770; GO:0005794; GO:0005905; GO:0006869; GO:0006897; GO:0008203; GO:0009986; GO:0016021; GO:0034362	NA	Low-density lipoprotein receptor (LDL receptor) (Fragment)	NA
BLFC01000834	1200000	1250001	northoffshore	adig_s0028.g86	0.196829	xpehh;xpnsl	1233970	3.73843	1206477	4.09158	1209588	4.26273	Y1388_SYNY3	NA	syn:sll1388;	Universal stress protein Sll1388 (USP Sll1388)	NA
BLFC01000834	1200000	1250001	northoffshore	adig_s0028.g87	0.196829	xpehh;xpnsl	1233970	3.73843	1206477	4.09158	1209588	4.26273	AA2AR_CANLF	GO:0001609; GO:0001963; GO:0001975; GO:0005887; GO:0007189; GO:0007626; GO:0019899; GO:0032230; GO:0042755; GO:0042802; GO:0046636; GO:0050728; GO:0060080; GO:0098794; GO:2001235	cfa:403960;	Adenosine receptor A2a	GO:0004930; GO:0007186; GO:0016021
BLFC01000838	1750000	1950001	northoffshore	adig_s0033.g50	0.433622	xpnsl;xpehh	1909343	2.22538	1834551	3.97819	1772970	4.37986	VIAAT_XENLA	GO:0006836; GO:0016021; GO:0030659	xla:379652;	Vesicular inhibitory amino acid transporter (GABA and glycine transporter) (Solute carrier family 32 member 1) (Vesicular GABA transporter) (xVIAAT)	NA
BLFC01000838	1750000	1950001	northoffshore	adig_s0033.g51	0.433622	xpnsl;xpehh	1909343	2.22538	1834551	3.97819	1772970	4.37986	KLF5_HUMAN	GO:0000122; GO:0000785; GO:0000978; GO:0000981; GO:0001228; GO:0001525; GO:0005654; GO:0005667; GO:0005794; GO:0006357; GO:0014816; GO:0014901; GO:0014908; GO:0030033; GO:0032534; GO:0043231; GO:0043426; GO:0045600; GO:0045944; GO:0046872; GO:0060576; GO:0061586; GO:0099156; GO:1902895; GO:1990830; GO:1990837	hsa:688;	Krueppel-like factor 5 (Basic transcription element-binding protein 2) (BTE-binding protein 2) (Colon krueppel-like factor) (GC-box-binding protein 2) (Intestinal-enriched krueppel-like factor) (Transcription factor BTEB2)	NA
BLFC01000838	1750000	1950001	northoffshore	adig_s0033.g52	0.433622	xpnsl;xpehh	1909343	2.22538	1834551	3.97819	1772970	4.37986	FUT11_TAKRU	GO:0000139; GO:0006486; GO:0016021; GO:0032580; GO:0046920	tru:445970;	Alpha-(1,3)-fucosyltransferase 11 (EC 2.4.1.-) (Fucosyltransferase XI) (Fuc-TXI) (FucT-XI) (Galactoside 3-L-fucosyltransferase 11) (Fucosyltransferase 11)	NA
BLFC01000838	1750000	1950001	northoffshore	adig_s0033.g53	0.433622	xpnsl;xpehh	1909343	2.22538	1834551	3.97819	1772970	4.37986	TCPR1_MOUSE	GO:0000421; GO:0005654; GO:0005765; GO:0006914; GO:0016021; GO:0031410; GO:0032266; GO:0043231; GO:0097352; GO:1901096	mmu:70381;	Tectonin beta-propeller repeat-containing protein 1	GO:0016021; GO:0016021
BLFC01000838	1750000	1950001	northoffshore	adig_s0033.g54	0.433622	xpnsl;xpehh	1909343	2.22538	1834551	3.97819	1772970	4.37986	ZFP2_HUMAN	GO:0000978; GO:0000981; GO:0005634; GO:0006357; GO:0046872	hsa:80108;	Zinc finger protein ZFP2 (Zfp-2) (Zinc finger protein 751)	GO:0000981
BLFC01000838	1750000	1950001	northoffshore	adig_s0033.g55	0.433622	xpnsl;xpehh	1909343	2.22538	1834551	3.97819	1772970	4.37986	MATN2_HUMAN	GO:0005201; GO:0005509; GO:0005576; GO:0031012; GO:0062023	hsa:4147;	Matrilin-2	NA
BLFC01000838	1750000	1950001	northoffshore	adig_s0033.g56	0.433622	xpnsl;xpehh	1909343	2.22538	1834551	3.97819	1772970	4.37986	UBX2A_MOUSE	GO:0000045; GO:0005634; GO:0005783; GO:0005801; GO:0005829; GO:0007030; GO:0010468; GO:0031396; GO:0031468; GO:0033130; GO:0042176; GO:0043130; GO:0043161; GO:0061025; GO:1990830	mmu:217379;	UBX domain-containing protein 2A (UBX domain-containing protein 4)	NA
BLFC01000847	1200000	1350001	northoffshore	adig_s0087.g29	0.442012	xpehh;xpnsl	1212897	4.21653	1346965	4.74441	1211187	4.79447	GLBL2_MOUSE	GO:0004565; GO:0005576; GO:0005773; GO:0005975	mmu:244757;	Beta-galactosidase-1-like protein 2 (EC 3.2.1.-)	GO:0004553; GO:0005975; GO:0004565
BLFC01000847	1200000	1350001	northoffshore	adig_s0087.g30	0.442012	xpehh;xpnsl	1212897	4.21653	1346965	4.74441	1211187	4.79447	ITA2_BOVIN	GO:0007155; GO:0007229; GO:0008305; GO:0046872	NA	Integrin alpha-2 (CD49 antigen-like family member B) (Collagen receptor) (Platelet membrane glycoprotein Ia) (GPIa) (VLA-2 subunit alpha) (CD antigen CD49b) (Fragment)	NA
BLFC01000847	1200000	1350001	northoffshore	adig_s0087.g31	0.442012	xpehh;xpnsl	1212897	4.21653	1346965	4.74441	1211187	4.79447	C71Z6_ORYSJ	GO:0005506; GO:0016021; GO:0016102; GO:0016491; GO:0020037; GO:0036201	osa:4329725;	Ent-isokaurene C2/C3-hydroxylase (EC 1.14.14.76) (Cytochrome P450 71Z6)	NA
BLFC01000847	1200000	1350001	northoffshore	adig_s0087.g32	0.442012	xpehh;xpnsl	1212897	4.21653	1346965	4.74441	1211187	4.79447	ITA2_BOVIN	GO:0007155; GO:0007229; GO:0008305; GO:0046872	NA	Integrin alpha-2 (CD49 antigen-like family member B) (Collagen receptor) (Platelet membrane glycoprotein Ia) (GPIa) (VLA-2 subunit alpha) (CD antigen CD49b) (Fragment)	NA
BLFC01000857	0	100001	northoffshore	adig_s0070.g1	0.610316	xpehh;xpnsl	40776	3.82486	42058	5.10738	15088	5.28861	TRFM_HUMAN	GO:0005506; GO:0005576; GO:0005615; GO:0005769; GO:0005788; GO:0005886; GO:0006826; GO:0009986; GO:0010756; GO:0046658; GO:0055037; GO:0055072; GO:0070062; GO:0090091; GO:1900025	hsa:4241;	Melanotransferrin (Melanoma-associated antigen p97) (CD antigen CD228)	NA
BLFC01000857	0	100001	northoffshore	adig_s0070.g2	0.610316	xpehh;xpnsl	40776	3.82486	42058	5.10738	15088	5.28861	TRFE_PAROL	GO:0005615; GO:0006811; GO:0046872; GO:0055072	NA	Serotransferrin	GO:0005576
BLFC01000857	0	100001	northoffshore	adig_s0070.g3	0.610316	xpehh;xpnsl	40776	3.82486	42058	5.10738	15088	5.28861	TRFM_RABIT	GO:0005506; GO:0005615; GO:0005886; GO:0006811; GO:0031225; GO:0055072	ocu:100008603;	Melanotransferrin (Membrane-bound transferrin-like protein p97) (CD antigen CD228)	GO:0005576
BLFC01000857	0	100001	northoffshore	adig_s0070.g4	0.610316	xpehh;xpnsl	40776	3.82486	42058	5.10738	15088	5.28861	TRFE_PAROL	GO:0005615; GO:0006811; GO:0046872; GO:0055072	NA	Serotransferrin	GO:0005576
BLFC01000857	0	100001	northoffshore	adig_s0070.g5	0.610316	xpehh;xpnsl	40776	3.82486	42058	5.10738	15088	5.28861	TRFE_ANAPL	GO:0005615; GO:0006811; GO:0046872; GO:0055072	NA	Ovotransferrin	GO:0005576
BLFC01000857	0	100001	northoffshore	adig_s0070.g6	0.610316	xpehh;xpnsl	40776	3.82486	42058	5.10738	15088	5.28861	TRFM_RABIT	GO:0005506; GO:0005615; GO:0005886; GO:0006811; GO:0031225; GO:0055072	ocu:100008603;	Melanotransferrin (Membrane-bound transferrin-like protein p97) (CD antigen CD228)	GO:0005576
BLFC01000857	0	100001	northoffshore	adig_s0070.g7	0.610316	xpehh;xpnsl	40776	3.82486	42058	5.10738	15088	5.28861	OX2R_HUMAN	GO:0004930; GO:0005886; GO:0005887; GO:0007186; GO:0007200; GO:0007218; GO:0007268; GO:0007631; GO:0008188; GO:0010840; GO:0016499; GO:0017046; GO:0022410; GO:0045202; GO:0051480	hsa:3062;	Orexin receptor type 2 (Ox-2-R) (Ox2-R) (Ox2R) (Hypocretin receptor type 2)	GO:0004983; GO:0007186; GO:0016021; GO:0004930
BLFC01000889	250000	300001	northoffshore	adig_s0058.g7	0.333333	xpehh	251439	0.79986	252189	4.0166	252809	3.22085	WDR7_RAT	GO:0002244; GO:0005737; GO:0008021	rno:66031;	WD repeat-containing protein 7 (TGF-beta resistance-associated protein TRAG)	NA
BLFC01000909	50000	100001	northoffshore	adig_s0064.g3	0.315789	ihs	99061	2.20358	97342	3.28092	97342	3.90422	XYL1_ASPFU	GO:0004032; GO:0005829; GO:0032866; GO:0042843; GO:0047834	afm:AFUA_1G04820;	Probable NAD(P)H-dependent D-xylose reductase xyl1 (XR) (EC 1.1.1.307)	NA
BLFC01000909	50000	100001	northoffshore	adig_s0064.g4	0.315789	ihs	99061	2.20358	97342	3.28092	97342	3.90422	USOM4_ACRMI	GO:0005576	NA	Uncharacterized skeletal organic matrix protein 4 (Uncharacterized SOMP-4) (Fragment)	NA
BLFC01000909	50000	100001	northoffshore	adig_s0064.g5	0.315789	ihs	99061	2.20358	97342	3.28092	97342	3.90422	TASOR_HUMAN	GO:0000792; GO:0003682; GO:0003723; GO:0005654; GO:0008595; GO:0045814; GO:0045869; GO:0060809; GO:0090309; GO:0097355	hsa:23272;	Protein TASOR (CTCL tumor antigen se89-1) (Retinoblastoma-associated protein RAP140) (Transgene activation suppressor protein)	GO:0007129; GO:0007140; GO:0010569; GO:0007129; GO:0007140; GO:0010569
BLFC01000909	50000	100001	northoffshore	adig_s0064.g6	0.315789	ihs	99061	2.20358	97342	3.28092	97342	3.90422	PTN23_RAT	GO:0004725; GO:0005634; GO:0005737; GO:0005768; GO:0005769; GO:0005829; GO:0010633; GO:0015031; GO:0019901; GO:0032456; GO:0036064; GO:0043162; GO:0045022; GO:0060271; GO:0061357; GO:1903387; GO:1903393; GO:2000643	NA	Tyrosine-protein phosphatase non-receptor type 23 (EC 3.1.3.48) (His domain-containing protein tyrosine phosphatase) (HD-PTP) (Protein tyrosine phosphatase TD14) (PTP-TD14) (Fragment)	NA
BLFC01000909	50000	100001	northoffshore	adig_s0064.g7	0.315789	ihs	99061	2.20358	97342	3.28092	97342	3.90422	IRF2_SIGHI	GO:0000976; GO:0003700; GO:0005634; GO:0008283	NA	Interferon regulatory factor 2 (IRF-2)	GO:0000976; GO:0000976
BLFC01000927	850000	900001	northoffshore	adig_s0079.g65	0.237179	xpehh;xpnsl	894119	0.491962	868086	3.42451	862424	3.41805	PGBD5_HUMAN	GO:0004519; GO:0004803; GO:0005634; GO:0005654; GO:0098038	hsa:79605;	PiggyBac transposable element-derived protein 5 (EC 3.1.-.-) (PiggyBac domain-related protein 5) (PiggyBac transposase 5)	NA
BLFC01000930	500000	550001	northoffshore	adig_s0088.g21	0.17801	xpnsl	505081	0.950698	505179	3.79061	505179	3.71702	YIDC_HERAR	GO:0005886; GO:0015031; GO:0016021; GO:0032977	har:HEAR3469;	Membrane protein insertase YidC (Foldase YidC) (Membrane integrase YidC) (Membrane protein YidC)	NA
BLFC01000930	500000	550001	northoffshore	adig_s0088.g22	0.17801	xpnsl	505081	0.950698	505179	3.79061	505179	3.71702	MYC2_ORYSJ	GO:0000976; GO:0003700; GO:0005634; GO:0006355; GO:0046983	osa:4349484;	Transcription factor MYC2 (OsMYC2) (Basic helix-loop-helix protein 9) (OsbHLH009) (bHLH 9)	NA
BLFC01000047	750000	800001	southoffshore	NA	0.211045	xpehh;xpnsl	799313	1.47046	787775	4.20586	789212	3.96488	NA	NA	NA	NA	NA
BLFC01000051	400000	450001	southoffshore	adig_s0009.g18	0.176904	xpehh	406817	1.55161	414813	5.05569	416704	3.38618	LAC4_TRAVE	GO:0005507; GO:0005576; GO:0046274; GO:0052716	NA	Laccase-4 (EC 1.10.3.2) (Benzenediol:oxygen oxidoreductase 4) (Diphenol oxidase 4) (Urishiol oxidase 4)	GO:0005507; GO:0016491
BLFC01000051	400000	450001	southoffshore	adig_s0009.g19	0.176904	xpehh	406817	1.55161	414813	5.05569	416704	3.38618	YSM6_CAEEL	NA	NA	Putative uncharacterized transposon-derived protein F52C9.6	NA
BLFC01000055	150000	250001	southoffshore	adig_s0084.g11	0.325918	ihs;xpehh	152730	3.88979	221955	3.50319	241336	3.61245	ZPP_ACRMI	GO:0016021	NA	ZP domain-containing protein	GO:0005509
BLFC01000055	150000	250001	southoffshore	adig_s0084.g12	0.325918	ihs;xpehh	152730	3.88979	221955	3.50319	241336	3.61245	CIPK9_ORYSJ	GO:0004674; GO:0004712; GO:0005524; GO:0007165; GO:0106310	osa:4331474;	CBL-interacting protein kinase 9 (EC 2.7.11.1) (OsCIPK09)	NA
BLFC01000055	150000	250001	southoffshore	adig_s0084.g13	0.325918	ihs;xpehh	152730	3.88979	221955	3.50319	241336	3.61245	SIBA_DICDI	GO:0005509; GO:0005769; GO:0005886; GO:0006909; GO:0009986; GO:0016021; GO:0031589; GO:0055037	ddi:DDB_G0287363;	Integrin beta-like protein A (109 gene 1 protein)	NA
BLFC01000055	150000	250001	southoffshore	adig_s0084.g14	0.325918	ihs;xpehh	152730	3.88979	221955	3.50319	241336	3.61245	OIT3_HUMAN	GO:0005201; GO:0005509; GO:0005615; GO:0005635; GO:0009986; GO:1903118	hsa:170392;	Oncoprotein-induced transcript 3 protein (Liver-specific zona pellucida domain-containing protein)	GO:0005509
BLFC01000055	150000	250001	southoffshore	adig_s0084.g15	0.325918	ihs;xpehh	152730	3.88979	221955	3.50319	241336	3.61245	SIBA_DICDI	GO:0005509; GO:0005769; GO:0005886; GO:0006909; GO:0009986; GO:0016021; GO:0031589; GO:0055037	ddi:DDB_G0287363;	Integrin beta-like protein A (109 gene 1 protein)	NA
BLFC01000056	1050000	1100001	southoffshore	adig_s0099.g34	0.278251	xpehh;xpnsl	1062999	1.53132	1079244	4.29211	1071582	3.97007	ZNT6A_XENLA	GO:0005794; GO:0006829; GO:0008324; GO:0016021	xla:446666;	Zinc transporter 6-A (ZnT-6-A) (Solute carrier family 30 member 6-A)	NA
BLFC01000056	1050000	1100001	southoffshore	adig_s0099.g35	0.278251	xpehh;xpnsl	1062999	1.53132	1079244	4.29211	1071582	3.97007	ZNT6_DANRE	GO:0005385; GO:0005794; GO:0006829; GO:0016021	dre:402949;	Zinc transporter 6 (ZnT-6) (Solute carrier family 30 member 6)	NA
BLFC01000057	650000	700001	southoffshore	adig_s0068.g34	0.300929	xpnsl	672986	2.6359	687484	3.81246	687634	4.72187	CSR2B_HUMAN	GO:0004402; GO:0005634; GO:0005737; GO:0006355; GO:0006357; GO:0030274; GO:0031063; GO:0043966; GO:0044154; GO:0051302; GO:0051726; GO:0090043; GO:0140672	hsa:57325;	Cysteine-rich protein 2-binding protein (CSRP2-binding protein) (ADA2A-containing complex subunit 2) (ATAC2) (CRP2-binding partner) (CRP2BP) (Lysine acetyltransferase 14)	GO:0008080; GO:0008080; GO:0008080
BLFC01000057	650000	700001	southoffshore	adig_s0068.g35	0.300929	xpnsl	672986	2.6359	687484	3.81246	687634	4.72187	ZAP70_MOUSE	GO:0001772; GO:0001784; GO:0002250; GO:0004672; GO:0004712; GO:0004713; GO:0004715; GO:0005102; GO:0005524; GO:0005737; GO:0005829; GO:0005886; GO:0005911; GO:0006468; GO:0006955; GO:0007169; GO:0016020; GO:0018108; GO:0030154; GO:0031234; GO:0035556; GO:0042101; GO:0043366; GO:0045059; GO:0045060; GO:0045061; GO:0045087; GO:0045121; GO:0045582; GO:0046638; GO:0046641; GO:0046777; GO:0050850; GO:…	mmu:22637;	Tyrosine-protein kinase ZAP-70 (EC 2.7.10.2) (70 kDa zeta-chain associated protein) (Syk-related tyrosine kinase)	GO:0004672; GO:0006468; GO:0005524; GO:0004713
BLFC01000057	650000	700001	southoffshore	adig_s0068.g36	0.300929	xpnsl	672986	2.6359	687484	3.81246	687634	4.72187	GPSM2_MOUSE	GO:0000132; GO:0000166; GO:0001965; GO:0005092; GO:0005737; GO:0005813; GO:0005829; GO:0005938; GO:0007052; GO:0008022; GO:0016328; GO:0019904; GO:0031291; GO:0032991; GO:0042802; GO:0043621; GO:0051301; GO:0051661; GO:0060236; GO:0070840; GO:0097431; GO:0097575; GO:0099738; GO:1904778; GO:1905832	mmu:76123;	G-protein-signaling modulator 2 (Pins homolog)	GO:0005515
BLFC01000057	650000	700001	southoffshore	adig_s0068.g37	0.300929	xpnsl	672986	2.6359	687484	3.81246	687634	4.72187	SPAT1_HUMAN	NA	hsa:100505741;	Spermatogenesis-associated protein 1 (Sperm-specific protein SP-2)	NA
BLFC01000057	650000	700001	southoffshore	adig_s0068.g38	0.300929	xpnsl	672986	2.6359	687484	3.81246	687634	4.72187	NODB_BRAEL	GO:0005737; GO:0005975; GO:0016810; GO:0046872	NA	Chitooligosaccharide deacetylase (EC 3.5.1.-) (Nodulation protein B)	GO:0003824; GO:0005975; GO:0016810
BLFC01000057	650000	700001	southoffshore	adig_s0068.g39	0.300929	xpnsl	672986	2.6359	687484	3.81246	687634	4.72187	RDH12_MOUSE	GO:0001917; GO:0004745; GO:0007601; GO:0042572; GO:0052650; GO:0102354; GO:0110095	mmu:77974;	Retinol dehydrogenase 12 (EC 1.1.1.300)	GO:0016491
BLFC01000057	650000	700001	southoffshore	adig_s0068.g40	0.300929	xpnsl	672986	2.6359	687484	3.81246	687634	4.72187	CLPP_MOUSE	GO:0004175; GO:0004176; GO:0004252; GO:0005739; GO:0005759; GO:0006515; GO:0009368; GO:0033619; GO:0051117; GO:0051603	mmu:53895;	ATP-dependent Clp protease proteolytic subunit, mitochondrial (EC 3.4.21.92) (Endopeptidase Clp)	GO:0004176; GO:0004252; GO:0006508; GO:0004176; GO:0004252; GO:0006508; GO:0004176; GO:0004252; GO:0006508
BLFC01000074	1200000	1250001	southoffshore	adig_s0057.g31	0.258	xpehh	1204568	2.4704	1231872	4.4708	1231775	3.11235	GST1_ASCSU	GO:0004364; GO:0004602; GO:0005737; GO:0005903; GO:0006749; GO:0098869	NA	Glutathione S-transferase 1 (EC 2.5.1.18) (GST class-sigma)	GO:0005515; GO:0006749
BLFC01000074	1200000	1250001	southoffshore	adig_s0057.g32	0.258	xpehh	1204568	2.4704	1231872	4.4708	1231775	3.11235	GST_PLAVI	GO:0004364; GO:0006749	pvx:PVX_085515;	Glutathione S-transferase (EC 2.5.1.18)	NA
BLFC01000074	1200000	1250001	southoffshore	adig_s0057.g33	0.258	xpehh	1204568	2.4704	1231872	4.4708	1231775	3.11235	L_TUPVT	GO:0003924; GO:0003968; GO:0004482; GO:0005524; GO:0019083; GO:0030430	vg:3416615;	RNA-directed RNA polymerase L (Protein L) (Large structural protein) (Replicase) (Transcriptase) [Includes: RNA-directed RNA polymerase (EC 2.7.7.48); GTP phosphohydrolase (EC 3.6.1.-); GDP polyribonucleotidyltransferase (EC 2.7.7.88) (PRNTase); mRNA cap methyltransferase (EC 2.1.1.375) (mRNA (guanine-N(7)-)-methyltransferase) (G-N7-MTase) (mRNA (nucleoside-2'-O-)-methyltransferase) (N1-2'-O-MTas…	NA
BLFC01000074	1200000	1250001	southoffshore	adig_s0057.g34	0.258	xpehh	1204568	2.4704	1231872	4.4708	1231775	3.11235	GST_ANOGA	GO:0004364; GO:0006749	aga:AgaP_AGAP010404;	Glutathione S-transferase (EC 2.5.1.18) (GST class-sigma)	GO:0005515; GO:0006749
BLFC01000074	1200000	1250001	southoffshore	adig_s0057.g35	0.258	xpehh	1204568	2.4704	1231872	4.4708	1231775	3.11235	NLRC3_HUMAN	GO:0005524; GO:0005737; GO:0005829; GO:0007249; GO:0014067; GO:0032088; GO:0032687; GO:0032688; GO:0032715; GO:0032720; GO:0034451; GO:0035556; GO:0036312; GO:0042110; GO:0043124; GO:0043231; GO:0045824; GO:0048147; GO:0048471; GO:0050680; GO:0050728; GO:1900016; GO:1900226; GO:1901223	hsa:197358;	NLR family CARD domain-containing protein 3 (CARD15-like protein) (Caterpiller protein 16.2) (CLR16.2) (NACHT, LRR and CARD domains-containing protein 3) (Nucleotide-binding oligomerization domain protein 3)	GO:0005515
BLFC01000089	100000	200001	southoffshore	NA	0.181481	xpnsl	133800	3.72487	160740	5.33381	159890	4.46437	NA	NA	NA	NA	NA
BLFC01000100	3250000	3350001	southoffshore	adig_s0008.g145	0.399833	ihs;xpehh	3256583	5.37928	3255914	5.41373	3315158	3.57557	TTN1_CAEEL	GO:0004674; GO:0004712; GO:0005524; GO:0017022; GO:0031672; GO:0031674; GO:0031965; GO:0046872; GO:0051015; GO:0106310	NA	Titin homolog (EC 2.7.11.1)	NA
BLFC01000100	3250000	3350001	southoffshore	adig_s0008.g147	0.399833	ihs;xpehh	3256583	5.37928	3255914	5.41373	3315158	3.57557	FB76_ARATH	GO:0005634; GO:0016567; GO:0046872	ath:AT1G67340;	F-box protein At1g67340	NA
BLFC01000100	3250000	3350001	southoffshore	adig_s0008.g148	0.399833	ihs;xpehh	3256583	5.37928	3255914	5.41373	3315158	3.57557	FRUA_STRMU	GO:0005576; GO:0005975; GO:0051669	smu:SMU_78;	Fructan beta-fructosidase (EC 3.2.1.80) (Exo-beta-D-fructosidase) (Fructanase)	NA
BLFC01000100	3250000	3350001	southoffshore	adig_s0008.g149	0.399833	ihs;xpehh	3256583	5.37928	3255914	5.41373	3315158	3.57557	KSR2_HUMAN	GO:0004672; GO:0004674; GO:0004712; GO:0005524; GO:0005737; GO:0005829; GO:0005886; GO:0007165; GO:0007265; GO:0019722; GO:0046872; GO:0106310; GO:0120162	hsa:283455;	Kinase suppressor of Ras 2 (hKSR2) (EC 2.7.11.1)	GO:0004672; GO:0006468; GO:0005524
BLFC01000100	3250000	3350001	southoffshore	adig_s0008.g150	0.399833	ihs;xpehh	3256583	5.37928	3255914	5.41373	3315158	3.57557	SNX27_MOUSE	GO:0001772; GO:0005654; GO:0005768; GO:0005769; GO:0005829; GO:0005886; GO:0006886; GO:0007165; GO:0008333; GO:0014069; GO:0016197; GO:0030904; GO:0031901; GO:0032266; GO:0032456; GO:0035091; GO:0035255; GO:0061951; GO:0071203; GO:0099638; GO:1903609; GO:1904719	mmu:76742;	Sorting nexin-27	GO:0032266; GO:0006886; GO:0035091
BLFC01000100	3250000	3350001	southoffshore	adig_s0008.g151	0.399833	ihs;xpehh	3256583	5.37928	3255914	5.41373	3315158	3.57557	CRTC1_MOUSE	GO:0005634; GO:0005654; GO:0005737; GO:0005829; GO:0005886; GO:0007613; GO:0008140; GO:0014069; GO:0016604; GO:0030425; GO:0032793; GO:0043025; GO:0043153; GO:0045944; GO:0048511; GO:0051289; GO:0097009; GO:0098978; GO:0099527; GO:1900006; GO:1900273; GO:1902631	mmu:382056;	CREB-regulated transcription coactivator 1 (Mucoepidermoid carcinoma translocated protein 1 homolog) (Transducer of regulated cAMP response element-binding protein 1) (TORC-1) (Transducer of CREB protein 1)	GO:0005634; GO:0005737; GO:0032793; GO:0008140; GO:0051289
BLFC01000106	450000	500001	southoffshore	adig_s0132.g35	0.138816	xpnsl	490683	3.07135	461759	3.8686	462428	4.58558	ARPC4_XENLA	GO:0003779; GO:0005634; GO:0005737; GO:0005885; GO:0030041; GO:0030833; GO:0034314; GO:0035861; GO:0042995	xla:108714705;xla:494639;	Actin-related protein 2/3 complex subunit 4	GO:0005885; GO:0015629; GO:0030041; GO:0030833; GO:0034314
BLFC01000106	450000	500001	southoffshore	adig_s0132.g36	0.138816	xpnsl	490683	3.07135	461759	3.8686	462428	4.58558	FURIN_BOVIN	GO:0004252; GO:0005576; GO:0005794; GO:0005886; GO:0010008; GO:0016021; GO:0046872; GO:1901394	bta:281374;	Furin (EC 3.4.21.75) (Dibasic-processing enzyme) (Paired basic amino acid residue-cleaving enzyme) (PACE) (Trans Golgi network protease furin)	GO:0006508; GO:0008236; GO:0004252
BLFC01000106	450000	500001	southoffshore	adig_s0132.g37	0.138816	xpnsl	490683	3.07135	461759	3.8686	462428	4.58558	DCDC2_RAT	GO:0001764; GO:0005654; GO:0005737; GO:0005815; GO:0005829; GO:0005856; GO:0005874; GO:0005929; GO:0005930; GO:0007605; GO:0008542; GO:0019228; GO:0019894; GO:0030111; GO:0034451; GO:0035249; GO:0035556; GO:0045202; GO:0045880; GO:0048813; GO:0060091; GO:0060271; GO:0072686; GO:1902017	rno:291130;	Doublecortin domain-containing protein 2	GO:0035556
BLFC01000123	1650000	1750001	southoffshore	adig_s0039.g130	0.361209	ihs	1687211	3.83822	1703307	3.72396	1717376	4.25608	CADH4_CAEEL	GO:0005509; GO:0005886; GO:0005911; GO:0007156; GO:0007163; GO:0007411; GO:0016021; GO:0097402; GO:0098609	cel:CELE_F25F2.2;	Cadherin-4	NA
BLFC01000123	1650000	1750001	southoffshore	adig_s0039.g132	0.361209	ihs	1687211	3.83822	1703307	3.72396	1717376	4.25608	STL2_ARATH	GO:0000139; GO:0005794; GO:0016021; GO:0016757; GO:0042802; GO:0052324; GO:2001009	ath:AT3G57420;	Probable glycosyltransferase STELLO2 (EC 2.4.-.-)	NA
BLFC01000123	1650000	1750001	southoffshore	adig_s0039.g133	0.361209	ihs	1687211	3.83822	1703307	3.72396	1717376	4.25608	NSE2_XENLA	GO:0000722; GO:0000724; GO:0000781; GO:0007049; GO:0008270; GO:0016605; GO:0019789; GO:0030915; GO:0034184; GO:0045842; GO:0051301; GO:0090398	xla:379272;	E3 SUMO-protein ligase NSE2 (EC 2.3.2.-) (E3 SUMO-protein transferase NSE2) (MMS21 homolog) (Non-structural maintenance of chromosomes element 2 homolog) (Non-SMC element 2 homolog)	GO:0000724; GO:0019789; GO:0030915; GO:0008270
BLFC01000123	1650000	1750001	southoffshore	adig_s0039.g134	0.361209	ihs	1687211	3.83822	1703307	3.72396	1717376	4.25608	RN217_HUMAN	GO:0000151; GO:0000209; GO:0004842; GO:0005737; GO:0005829; GO:0006511; GO:0016021; GO:0031624; GO:0032436; GO:0046872; GO:0061630	hsa:154214;	E3 ubiquitin-protein ligase RNF217 (EC 2.3.2.31) (IBR domain-containing protein 1) (Opposite STL) (RING finger protein 217)	NA
BLFC01000123	1650000	1750001	southoffshore	adig_s0039.g135	0.361209	ihs	1687211	3.83822	1703307	3.72396	1717376	4.25608	FA8A1_HUMAN	GO:0000836; GO:0016021; GO:0030433	hsa:51439;	Protein FAM8A1 (Autosomal highly conserved protein)	NA
BLFC01000123	1650000	1750001	southoffshore	adig_s0039.g137	0.361209	ihs	1687211	3.83822	1703307	3.72396	1717376	4.25608	ACOX1_CAVPO	GO:0003997; GO:0005504; GO:0005777; GO:0006091; GO:0006629; GO:0006693; GO:0019395; GO:0033540; GO:0071949	NA	Peroxisomal acyl-coenzyme A oxidase 1 (AOX) (EC 1.3.3.6) (Palmitoyl-CoA oxidase) [Cleaved into: Peroxisomal acyl-CoA oxidase 1, A chain; Peroxisomal acyl-CoA oxidase 1, B chain; Peroxisomal acyl-CoA oxidase 1, C chain]	GO:0016627; GO:0003997; GO:0005777; GO:0006631; GO:0071949
BLFC01000123	1650000	1750001	southoffshore	adig_s0039.g138	0.361209	ihs	1687211	3.83822	1703307	3.72396	1717376	4.25608	JMJD7_MOUSE	GO:0004175; GO:0004177; GO:0004497; GO:0005634; GO:0005737; GO:0016706; GO:0018126; GO:0035064; GO:0046872; GO:0106155	mmu:433466;	Bifunctional peptidase and (3S)-lysyl hydroxylase Jmjd7 (EC 1.14.11.63) (EC 3.4.-.-) (JmjC domain-containing protein 7) (Jumonji domain-containing protein 7) (L-lysine (3S)-hydroxylase Jmjd7)	NA
BLFC01000123	1650000	1750001	southoffshore	adig_s0039.g139	0.361209	ihs	1687211	3.83822	1703307	3.72396	1717376	4.25608	XRCC5_MOUSE	GO:0000723; GO:0000781; GO:0000976; GO:0002218; GO:0003678; GO:0003684; GO:0003691; GO:0003723; GO:0005524; GO:0005634; GO:0005654; GO:0005730; GO:0005737; GO:0005886; GO:0006302; GO:0006303; GO:0006310; GO:0006974; GO:0007420; GO:0008022; GO:0008094; GO:0008283; GO:0009410; GO:0016787; GO:0031625; GO:0032040; GO:0032212; GO:0032991; GO:0032993; GO:0034462; GO:0034511; GO:0042162; GO:0043564; GO:…	mmu:22596;	X-ray repair cross-complementing protein 5 (EC 3.6.4.-) (ATP-dependent DNA helicase 2 subunit 2) (ATP-dependent DNA helicase II 80 kDa subunit) (CTC box-binding factor 85 kDa subunit) (CTC85) (CTCBF) (DNA repair protein XRCC5) (Ku autoantigen protein p86 homolog) (Ku80) (Nuclear factor IV)	NA
BLFC01000123	1650000	1750001	southoffshore	adig_s0039.g140	0.361209	ihs	1687211	3.83822	1703307	3.72396	1717376	4.25608	FZD2_XENLA	GO:0004930; GO:0005886; GO:0016021; GO:0042813	xla:399141;	Frizzled-2 (Fz-2) (Xfz2)	GO:0005515
BLFC01000123	1650000	1750001	southoffshore	adig_s0039.g141	0.361209	ihs	1687211	3.83822	1703307	3.72396	1717376	4.25608	NAS31_CAEEL	GO:0004222; GO:0005576; GO:0008270; GO:0018996	cel:CELE_F58B4.1;	Zinc metalloproteinase nas-31 (EC 3.4.24.-) (Nematode astacin 31)	NA
BLFC01000123	1650000	1750001	southoffshore	adig_s0039.g142	0.361209	ihs	1687211	3.83822	1703307	3.72396	1717376	4.25608	FAXC_XENTR	GO:0005737; GO:0016021	NA	Failed axon connections homolog	NA
BLFC01000123	1650000	1750001	southoffshore	adig_s0039.g143	0.361209	ihs	1687211	3.83822	1703307	3.72396	1717376	4.25608	TRM11_CHICK	GO:0000049; GO:0004809; GO:0005737; GO:0008168	gga:378793;	tRNA (guanine(10)-N2)-methyltransferase homolog (EC 2.1.1.-) (tRNA guanosine-2'-O-methyltransferase TRM11 homolog)	GO:0003676; GO:0008168; GO:0032259
BLFC01000123	1650000	1750001	southoffshore	adig_s0039.g144	0.361209	ihs	1687211	3.83822	1703307	3.72396	1717376	4.25608	GSH1_HUMAN	GO:0000287; GO:0004357; GO:0005524; GO:0005739; GO:0005829; GO:0006534; GO:0006536; GO:0006750; GO:0006979; GO:0007568; GO:0007584; GO:0009408; GO:0009410; GO:0009725; GO:0014823; GO:0016595; GO:0017109; GO:0019852; GO:0031397; GO:0032436; GO:0032869; GO:0035729; GO:0043066; GO:0043524; GO:0043531; GO:0044344; GO:0044752; GO:0044877; GO:0045454; GO:0045892; GO:0046685; GO:0046686; GO:0051409; GO:…	hsa:2729;	Glutamate--cysteine ligase catalytic subunit (EC 6.3.2.2) (GCS heavy chain) (Gamma-ECS) (Gamma-glutamylcysteine synthetase)	GO:0004357; GO:0006750; GO:0003824
BLFC01000124	650000	700001	southoffshore	adig_s0098.g54	0.456722	ihs	688072	4.95745	668198	2.60297	681715	3.00201	FUCL6_ANGJA	GO:0001868; GO:0005509; GO:0005615; GO:0010185; GO:0030246; GO:0042806; GO:0045088	NA	Fucolectin-6	NA
BLFC01000124	650000	700001	southoffshore	adig_s0098.g55	0.456722	ihs	688072	4.95745	668198	2.60297	681715	3.00201	TF2B_XENLA	GO:0000979; GO:0000993; GO:0001174; GO:0004402; GO:0005634; GO:0005694; GO:0006366; GO:0006367; GO:0006473; GO:0008270; GO:0016407; GO:0017025; GO:0019083; GO:0032993; GO:0051123; GO:1990114; GO:1990841	xla:394390;	Transcription initiation factor IIB (EC 2.3.1.48) (General transcription factor TFIIB)	GO:0006352; GO:0070897
BLFC01000124	650000	700001	southoffshore	adig_s0098.g56	0.456722	ihs	688072	4.95745	668198	2.60297	681715	3.00201	EBP_DICDI	GO:0000247; GO:0004769; GO:0005635; GO:0005783; GO:0005789; GO:0006695; GO:0016021; GO:0016126; GO:0043231; GO:0047750	ddi:DDB_G0269414;	Probable 3-beta-hydroxysteroid-Delta(8),Delta(7)-isomerase (EC 5.3.3.5) (Cholestenol Delta-isomerase) (Delta(8)-Delta(7) sterol isomerase) (D8-D7 sterol isomerase) (Emopamil-binding protein homolog)	GO:0016021; GO:0016125; GO:0047750
BLFC01000124	650000	700001	southoffshore	adig_s0098.g57	0.456722	ihs	688072	4.95745	668198	2.60297	681715	3.00201	ZDH17_HUMAN	GO:0000139; GO:0005102; GO:0005794; GO:0007409; GO:0015095; GO:0016021; GO:0016235; GO:0016409; GO:0018230; GO:0018345; GO:0019705; GO:0019706; GO:0030660; GO:0042734; GO:0042802; GO:0042953; GO:0042995; GO:0043123; GO:0043231; GO:0051386; GO:0070372; GO:0140439	hsa:23390;	Palmitoyltransferase ZDHHC17 (EC 2.3.1.225) (Acyltransferase ZDHHC17) (EC 2.3.1.-) (DHHC domain-containing cysteine-rich protein 17) (DHHC17) (Huntingtin yeast partner H) (Huntingtin-interacting protein 14) (HIP-14) (Huntingtin-interacting protein 3) (HIP-3) (Huntingtin-interacting protein H) (Putative MAPK-activating protein PM11) (Putative NF-kappa-B-activating protein 205) (Zinc finger DHHC do…	GO:0016409; GO:0016409
BLFC01000124	650000	700001	southoffshore	adig_s0098.g58	0.456722	ihs	688072	4.95745	668198	2.60297	681715	3.00201	ZDH17_RAT	GO:0000139; GO:0005102; GO:0005794; GO:0007409; GO:0015095; GO:0016021; GO:0016235; GO:0016409; GO:0018230; GO:0018345; GO:0019705; GO:0019706; GO:0030660; GO:0042734; GO:0042802; GO:0042953; GO:0042995; GO:0051386; GO:0070372; GO:0140439	rno:366889;	Palmitoyltransferase ZDHHC17 (EC 2.3.1.225) (Acyltransferase ZDHHC17) (EC 2.3.1.-) (Zinc finger DHHC domain-containing protein 17)	GO:0005515; GO:0015095; GO:0016409
BLFC01000124	650000	700001	southoffshore	adig_s0098.g59	0.456722	ihs	688072	4.95745	668198	2.60297	681715	3.00201	KMT5B_BOVIN	GO:0003682; GO:0005634; GO:0005694; GO:0006281; GO:0006325; GO:0007517; GO:0018024; GO:0034772; GO:0034773; GO:0042799; GO:0045830; GO:0046872; GO:1904047; GO:2001034	bta:767828;	Histone-lysine N-methyltransferase KMT5B (Lysine-specific methyltransferase 5B) (Suppressor of variegation 4-20 homolog 1) (Su(var)4-20 homolog 1) (Suv4-20h1) ([histone H4]-N-methyl-L-lysine20 N-methyltransferase KMT5B) (EC 2.1.1.362) ([histone H4]-lysine20 N-methyltransferase KMT5B) (EC 2.1.1.361)	GO:0034772; GO:0042799; GO:0005515
BLFC01000124	650000	700001	southoffshore	adig_s0098.g60	0.456722	ihs	688072	4.95745	668198	2.60297	681715	3.00201	CAPR1_HUMAN	GO:0000932; GO:0003723; GO:0005737; GO:0005829; GO:0010494; GO:0016020; GO:0017148; GO:0030027; GO:0030425; GO:0031252; GO:0050775; GO:0061003; GO:0098794; GO:0098978	hsa:4076;	Caprin-1 (Cell cycle-associated protein 1) (Cytoplasmic activation- and proliferation-associated protein 1) (GPI-anchored membrane protein 1) (GPI-anchored protein p137) (GPI-p137) (p137GPI) (Membrane component chromosome 11 surface marker 1) (RNA granule protein 105)	NA
BLFC01000137	650000	850001	southoffshore	adig_s0108.g20	0.568234	ihs	839339	1.07665	819010	2.30764	848290	1.84379	RPOB_AYWBP	GO:0003677; GO:0003899; GO:0006351; GO:0032549	ayw:AYWB_461;	DNA-directed RNA polymerase subunit beta (RNAP subunit beta) (EC 2.7.7.6) (RNA polymerase subunit beta) (Transcriptase subunit beta)	NA
BLFC01000137	650000	850001	southoffshore	adig_s0108.g21	0.568234	ihs	839339	1.07665	819010	2.30764	848290	1.84379	VWF_PIG	GO:0002020; GO:0005178; GO:0005518; GO:0005576; GO:0005615; GO:0005783; GO:0007155; GO:0007596; GO:0007599; GO:0019865; GO:0030168; GO:0031012; GO:0031589; GO:0033093; GO:0042802; GO:0047485; GO:0051087; GO:0062023	NA	von Willebrand factor (vWF) (Fragment)	GO:0008270
BLFC01000137	650000	850001	southoffshore	adig_s0108.g22	0.568234	ihs	839339	1.07665	819010	2.30764	848290	1.84379	ALPL_ARATH	GO:0004518; GO:0005634; GO:0046872	ath:AT3G55350;	Protein ALP1-like (EC 3.1.-.-)	GO:0004518
BLFC01000137	650000	850001	southoffshore	adig_s0108.g23	0.568234	ihs	839339	1.07665	819010	2.30764	848290	1.84379	ADF1_DROME	GO:0003677; GO:0005634; GO:0005667; GO:0006357	dme:Dmel_CG15845;	Transcription factor Adf-1 (ADH distal factor 1)	NA
BLFC01000137	650000	850001	southoffshore	adig_s0108.g24	0.568234	ihs	839339	1.07665	819010	2.30764	848290	1.84379	ZSC22_HUMAN	GO:0000978; GO:0000981; GO:0005634; GO:0006357; GO:0046872	hsa:342945;	Zinc finger and SCAN domain-containing protein 22 (Krueppel-related zinc finger protein 2) (Protein HKR2) (Zinc finger protein 50)	NA
BLFC01000137	650000	850001	southoffshore	adig_s0108.g25	0.568234	ihs	839339	1.07665	819010	2.30764	848290	1.84379	FRPD4_MOUSE	GO:0005546; GO:0005856; GO:0014069; GO:0032991; GO:0043197; GO:0051835; GO:0098974; GO:0098978	mmu:333605;	FERM and PDZ domain-containing protein 4 (PDZ domain-containing protein 10) (PSD-95-interacting regulator of spine morphogenesis) (Preso)	NA
BLFC01000137	650000	850001	southoffshore	adig_s0108.g26	0.568234	ihs	839339	1.07665	819010	2.30764	848290	1.84379	CNKR2_RAT	GO:0005737; GO:0005886; GO:0009966; GO:0014069; GO:0019901; GO:0035556; GO:0042802; GO:0043005; GO:0043025; GO:0045211; GO:0098978; GO:0099147; GO:0099173	rno:59322;	Connector enhancer of kinase suppressor of ras 2 (Connector enhancer of KSR 2) (CNK homolog protein 2) (CNK2) (Membrane-associated guanylate kinase-interacting protein) (Maguin)	GO:0005515
BLFC01000137	650000	850001	southoffshore	adig_s0108.g27	0.568234	ihs	839339	1.07665	819010	2.30764	848290	1.84379	GUN12_ORYSJ	GO:0008810; GO:0016021; GO:0030245; GO:0071555	osa:4336284;	Endoglucanase 12 (EC 3.2.1.4) (Endo-1,4-beta glucanase 12) (OsGLU3)	NA
BLFC01000137	650000	850001	southoffshore	adig_s0108.g28	0.568234	ihs	839339	1.07665	819010	2.30764	848290	1.84379	BIPB_BURTA	GO:0005576; GO:0016021; GO:0033644	bte:BTH_II0841;	Translocator protein BipB	NA
BLFC01000137	650000	850001	southoffshore	adig_s0108.g29	0.568234	ihs	839339	1.07665	819010	2.30764	848290	1.84379	ZN862_HUMAN	GO:0005634; GO:0006355; GO:0046872; GO:0046983	hsa:643641;	Zinc finger protein 862	NA
BLFC01000148	600000	800001	southoffshore	adig_s0149.g21	0.305266	xpehh;xpnsl;ihs	672565	3.32549	649622	5.34751	649622	5.30524	SETD9_HUMAN	GO:0005654; GO:0016278; GO:0032259; GO:1901796	hsa:133383;	SET domain-containing protein 9 (EC 2.1.1.-)	NA
BLFC01000148	600000	800001	southoffshore	adig_s0149.g22	0.305266	xpehh;xpnsl;ihs	672565	3.32549	649622	5.34751	649622	5.30524	EX7L_FUSNN	GO:0003676; GO:0005737; GO:0006308; GO:0008855; GO:0009318	fnu:FN1066;	Exodeoxyribonuclease 7 large subunit (EC 3.1.11.6) (Exodeoxyribonuclease VII large subunit) (Exonuclease VII large subunit)	NA
BLFC01000148	600000	800001	southoffshore	adig_s0149.g23	0.305266	xpehh;xpnsl;ihs	672565	3.32549	649622	5.34751	649622	5.30524	KTBL1_HUMAN	GO:0005634; GO:0005654; GO:0005730; GO:0005737; GO:0008017; GO:0030496; GO:0032154; GO:0051495; GO:0072686; GO:0097431	hsa:79768;	KATNB1-like protein 1 (Katanin p80 subunit B-like 1)	GO:0008017; GO:0008017
BLFC01000148	600000	800001	southoffshore	adig_s0149.g24	0.305266	xpehh;xpnsl;ihs	672565	3.32549	649622	5.34751	649622	5.30524	CAYP2_HUMAN	GO:0005509	hsa:84698;	Calcyphosin-2 (Calcyphosine-2)	NA
BLFC01000148	600000	800001	southoffshore	adig_s0149.g25	0.305266	xpehh;xpnsl;ihs	672565	3.32549	649622	5.34751	649622	5.30524	PPM1A_RAT	GO:0000287; GO:0004721; GO:0004722; GO:0005634; GO:0005829; GO:0006470; GO:0006499; GO:0008022; GO:0010991; GO:0016020; GO:0016311; GO:0030145; GO:0030512; GO:0030514; GO:0033192; GO:0035970; GO:0043005; GO:0043124; GO:0044325; GO:0045893; GO:0046827; GO:0070412; GO:0071560; GO:0090263; GO:0106306; GO:0106307; GO:1901223	rno:24666;	Protein phosphatase 1A (EC 3.1.3.16) (Protein phosphatase 2C isoform alpha) (PP2C-alpha) (Protein phosphatase IA)	GO:0016791; GO:0000287; GO:0004721; GO:0030145; GO:0043169
BLFC01000148	600000	800001	southoffshore	adig_s0149.g26	0.305266	xpehh;xpnsl;ihs	672565	3.32549	649622	5.34751	649622	5.30524	PAKC_DICDI	GO:0000281; GO:0004674; GO:0004712; GO:0005524; GO:0005737; GO:0005829; GO:0005886; GO:0006468; GO:0007163; GO:0031267; GO:0031273; GO:0035556; GO:0043325; GO:0043327; GO:0043408; GO:0046872; GO:0106310	ddi:DDB_G0267450;	Serine/threonine-protein kinase pakC (dPAKc) (EC 2.7.11.1)	NA
BLFC01000148	600000	800001	southoffshore	adig_s0149.g27	0.305266	xpehh;xpnsl;ihs	672565	3.32549	649622	5.34751	649622	5.30524	ADA1B_MESAU	GO:0004937; GO:0005634; GO:0005737; GO:0005886; GO:0005901; GO:0016021; GO:0019229; GO:0031965; GO:0043410; GO:0046982; GO:0055117	NA	Alpha-1B adrenergic receptor (Alpha-1B adrenoreceptor) (Alpha-1B adrenoceptor)	GO:0004930; GO:0007186; GO:0016021
BLFC01000148	600000	800001	southoffshore	adig_s0149.g28	0.305266	xpehh;xpnsl;ihs	672565	3.32549	649622	5.34751	649622	5.30524	UBR7_HUMAN	GO:0008270; GO:0061630	hsa:55148;	Putative E3 ubiquitin-protein ligase UBR7 (EC 2.3.2.27) (N-recognin-7) (RING-type E3 ubiquitin transferase UBR7)	GO:0008270; GO:0061630
BLFC01000148	600000	800001	southoffshore	adig_s0149.g29	0.305266	xpehh;xpnsl;ihs	672565	3.32549	649622	5.34751	649622	5.30524	MOK_HUMAN	GO:0004672; GO:0004674; GO:0004693; GO:0004712; GO:0005524; GO:0005634; GO:0005737; GO:0005929; GO:0006468; GO:0007165; GO:0035556; GO:0046872; GO:0097546; GO:0106310	hsa:5891;	MAPK/MAK/MRK overlapping kinase (EC 2.7.11.22) (MOK protein kinase) (Renal tumor antigen 1) (RAGE-1)	GO:0004672; GO:0006468; GO:0005524
BLFC01000148	600000	800001	southoffshore	adig_s0149.g30	0.305266	xpehh;xpnsl;ihs	672565	3.32549	649622	5.34751	649622	5.30524	LAMA2_HUMAN	GO:0005102; GO:0005198; GO:0005201; GO:0005576; GO:0005604; GO:0007155; GO:0007411; GO:0007517; GO:0009887; GO:0009888; GO:0030155; GO:0030334; GO:0031594; GO:0032224; GO:0035633; GO:0042383; GO:0043083; GO:0045995; GO:0062023	hsa:3908;	Laminin subunit alpha-2 (Laminin M chain) (Laminin-12 subunit alpha) (Laminin-2 subunit alpha) (Laminin-4 subunit alpha) (Merosin heavy chain)	NA
BLFC01000148	600000	800001	southoffshore	adig_s0149.g31	0.305266	xpehh;xpnsl;ihs	672565	3.32549	649622	5.34751	649622	5.30524	DRC7_XENTR	GO:0005737; GO:0005856; GO:0007283; GO:0007288; GO:0030317; GO:0031514; GO:0048870	xtr:779784;	Dynein regulatory complex subunit 7 (Coiled-coil domain-containing protein 135) (Coiled-coil domain-containing protein lobo homolog)	NA
BLFC01000152	2400000	2450001	southoffshore	adig_s0014.g143	0.429652	ihs	2445286	4.14004	2420695	2.39323	2421047	2.59693	MGT4C_HUMAN	GO:0000139; GO:0006487; GO:0008375; GO:0008454; GO:0016021; GO:0019082; GO:0046872	hsa:25834;	Alpha-1,3-mannosyl-glycoprotein 4-beta-N-acetylglucosaminyltransferase C (EC 2.4.1.145) (N-acetylglucosaminyltransferase IV homolog) (hGnT-IV-H) (N-glycosyl-oligosaccharide-glycoprotein N-acetylglucosaminyltransferase IVc) (GlcNAc-T IVc) (GnT-IVc) (N-acetylglucosaminyltransferase IVc) (UDP-N-acetylglucosamine: alpha-1,3-D-mannoside beta-1,4-N-acetylglucosaminyltransferase IVc)	NA
BLFC01000152	2400000	2450001	southoffshore	adig_s0014.g144	0.429652	ihs	2445286	4.14004	2420695	2.39323	2421047	2.59693	MGT4C_HUMAN	GO:0000139; GO:0006487; GO:0008375; GO:0008454; GO:0016021; GO:0019082; GO:0046872	hsa:25834;	Alpha-1,3-mannosyl-glycoprotein 4-beta-N-acetylglucosaminyltransferase C (EC 2.4.1.145) (N-acetylglucosaminyltransferase IV homolog) (hGnT-IV-H) (N-glycosyl-oligosaccharide-glycoprotein N-acetylglucosaminyltransferase IVc) (GlcNAc-T IVc) (GnT-IVc) (N-acetylglucosaminyltransferase IVc) (UDP-N-acetylglucosamine: alpha-1,3-D-mannoside beta-1,4-N-acetylglucosaminyltransferase IVc)	NA
BLFC01000152	2400000	2450001	southoffshore	adig_s0014.g145	0.429652	ihs	2445286	4.14004	2420695	2.39323	2421047	2.59693	MGT4C_HUMAN	GO:0000139; GO:0006487; GO:0008375; GO:0008454; GO:0016021; GO:0019082; GO:0046872	hsa:25834;	Alpha-1,3-mannosyl-glycoprotein 4-beta-N-acetylglucosaminyltransferase C (EC 2.4.1.145) (N-acetylglucosaminyltransferase IV homolog) (hGnT-IV-H) (N-glycosyl-oligosaccharide-glycoprotein N-acetylglucosaminyltransferase IVc) (GlcNAc-T IVc) (GnT-IVc) (N-acetylglucosaminyltransferase IVc) (UDP-N-acetylglucosamine: alpha-1,3-D-mannoside beta-1,4-N-acetylglucosaminyltransferase IVc)	NA
BLFC01000152	2400000	2450001	southoffshore	adig_s0014.g146	0.429652	ihs	2445286	4.14004	2420695	2.39323	2421047	2.59693	AMOT_HUMAN	GO:0001525; GO:0001570; GO:0001701; GO:0001702; GO:0001725; GO:0001726; GO:0003365; GO:0005654; GO:0005737; GO:0005829; GO:0005884; GO:0005886; GO:0005923; GO:0006935; GO:0007043; GO:0009897; GO:0009986; GO:0016021; GO:0016525; GO:0030027; GO:0030036; GO:0030054; GO:0030139; GO:0030334; GO:0031410; GO:0034260; GO:0034613; GO:0035329; GO:0038023; GO:0040019; GO:0042074; GO:0043116; GO:0043532; GO:…	hsa:154796;	Angiomotin	GO:0005515
BLFC01000152	2400000	2450001	southoffshore	adig_s0014.g147	0.429652	ihs	2445286	4.14004	2420695	2.39323	2421047	2.59693	5HT1D_PIG	GO:0004993; GO:0005887; GO:0006939; GO:0007187; GO:0007193; GO:0007198; GO:0007268; GO:0030425; GO:0030594; GO:0040012; GO:0042310; GO:0045202; GO:0050795; GO:0051378	NA	5-hydroxytryptamine receptor 1D (5-HT-1D) (5-HT1D) (Serotonin receptor 1D) (Fragment)	GO:0004930; GO:0007186; GO:0016021
BLFC01000152	2400000	2450001	southoffshore	adig_s0014.g148	0.429652	ihs	2445286	4.14004	2420695	2.39323	2421047	2.59693	GP161_MOUSE	GO:0004930; GO:0005929; GO:0007186; GO:0007189; GO:0016021; GO:0055037; GO:0060170; GO:1901621	mmu:240888;	G-protein coupled receptor 161	GO:0004930; GO:0007186; GO:0016021
BLFC01000152	2400000	2450001	southoffshore	adig_s0014.g149	0.429652	ihs	2445286	4.14004	2420695	2.39323	2421047	2.59693	PARL_BOVIN	GO:0004252; GO:0005634; GO:0005743; GO:0006465; GO:0016021	bta:514191;	Presenilins-associated rhomboid-like protein, mitochondrial (EC 3.4.21.105) (Mitochondrial intramembrane cleaving protease PARL) [Cleaved into: P-beta (Pbeta)]	GO:0004252; GO:0016021
BLFC01000154	0	50001	southoffshore	adig_s0150.g1	0.271394	ihs	40458	3.42856	15062	3.63807	15062	3.97767	AMPN_CHICK	GO:0005737; GO:0005793; GO:0005886; GO:0006508; GO:0007165; GO:0008217; GO:0008270; GO:0009897; GO:0016021; GO:0042277; GO:0043171; GO:0070006; GO:0070062	gga:395667;	Aminopeptidase Ey (EC 3.4.11.20) (Aminopeptidase N)	NA
BLFC01000154	0	50001	southoffshore	adig_s0150.g2	0.271394	ihs	40458	3.42856	15062	3.63807	15062	3.97767	NPFF2_HUMAN	GO:0004930; GO:0005886; GO:0005887; GO:0007186; GO:0008188; GO:0009582; GO:0015629; GO:0031628; GO:0042277; GO:0043408; GO:0045761; GO:2000479	hsa:10886;	Neuropeptide FF receptor 2 (G-protein coupled receptor 74) (G-protein coupled receptor HLWAR77) (Neuropeptide G-protein coupled receptor)	GO:0016021; GO:0004930; GO:0007186
BLFC01000154	0	50001	southoffshore	adig_s0150.g3	0.271394	ihs	40458	3.42856	15062	3.63807	15062	3.97767	GAL2B_DANRE	GO:0004966; GO:0005887; GO:0007188; GO:0007218; GO:0008528	dre:798737;	Galanin receptor 2b	GO:0004930; GO:0007186; GO:0016021
BLFC01000154	0	50001	southoffshore	adig_s0150.g4	0.271394	ihs	40458	3.42856	15062	3.63807	15062	3.97767	QRFPR_HUMAN	GO:0004930; GO:0004983; GO:0005886; GO:0005887; GO:0007186; GO:0016021	hsa:84109;	Pyroglutamylated RF-amide peptide receptor (AQ27) (G-protein coupled receptor 103) (Orexigenic neuropeptide QRFP receptor) (SP9155)	GO:0004930; GO:0007186; GO:0016021
BLFC01000154	0	50001	southoffshore	adig_s0150.g5	0.271394	ihs	40458	3.42856	15062	3.63807	15062	3.97767	QRFPR_BRAFL	GO:0004930; GO:0004983; GO:0005887; GO:0007186; GO:1901653	NA	QRFP-like peptide receptor	GO:0004930; GO:0007186; GO:0016021
BLFC01000154	0	50001	southoffshore	adig_s0150.g6	0.271394	ihs	40458	3.42856	15062	3.63807	15062	3.97767	RGS19_RAT	GO:0000139; GO:0001965; GO:0005096; GO:0005737; GO:0005903; GO:0008277; GO:0009968; GO:0016020; GO:0030136; GO:0045121; GO:0045471	rno:59293;	Regulator of G-protein signaling 19 (RGS19) (G-alpha-interacting protein) (GAIP)	NA
BLFC01000154	200000	250001	southoffshore	adig_s0150.g20	0.166018	xpnsl	218934	2.79022	210172	3.69583	210172	4.14854	PXDN_XENTR	GO:0004601; GO:0005615; GO:0006979; GO:0020037; GO:0042744; GO:0046872	xtr:493201;	Peroxidasin (EC 1.11.1.7)	GO:0004601; GO:0006979; GO:0020037
BLFC01000154	200000	250001	southoffshore	adig_s0150.g21	0.166018	xpnsl	218934	2.79022	210172	3.69583	210172	4.14854	PXDN_XENTR	GO:0004601; GO:0005615; GO:0006979; GO:0020037; GO:0042744; GO:0046872	xtr:493201;	Peroxidasin (EC 1.11.1.7)	GO:0004601; GO:0006979; GO:0020037
BLFC01000184	1050000	1100001	southoffshore	adig_s0060.g35	0.141218	xpnsl	1055414	1.86688	1078691	6.75342	1078694	6.87178	TM244_HUMAN	GO:0016021	hsa:253582;	Transmembrane protein 244	NA
[truncated: 390 more rows]

## Sheet: Table S6
Table S6A. Summary of enriched GO terms and supporting statistics for genes overlapping selective sweeps
GO.ID	Term	Annotated	Significant	Expected	Rank in WeightFisher	classic	WeightFisher	ontology	geneids	pop	Num Sweeps	Num Background Regions	Region p-value
GO:0042981	regulation of apoptotic process	78	7	1.42	2	0.0005	0.0005	BP	adig_s0038.g84;adig_s0038.g85;adig_s0038.g87;adig_s0038.g88;adig_s0038.g89;adig_s0038.g90;adig_s0041.g87	inshore	2	9	0.00443564
[truncated: 157 more rows]

## Sheet: Table S7
Table S7. Loci under selection for which it was possible to estimate the TMRCA of selected haplotypes
[truncated: 30 more rows]

[truncated: 2 more sheets: Table S8, Table S9]
